# Supplementary material for: A Lateral Flow-Recombinase Polymerase Amplification Method for Colletotrichum gloeosporioides Detection
Source: J Fungi (Basel). 2024 Apr 26;10(5):315. doi: 10.3390/jof10050315 (PMC11121841; doi:10.3390/jof10050315)
Supplement: Supplementary file 1 [file jof-10-00315-s001.zip]

Archive with 3 entries (3 files):
- Table S1 Genomes used in this study.pdf
- Table S2 Primer sequences.pdf
- Table S3. Orthogroups identified from 60 Colletotrichum genomes.xlsx
