# Supplementary material for: A Lateral Flow-Recombinase Polymerase Amplification Method for Colletotrichum gloeosporioides Detection
Source: J Fungi (Basel). 2024 Apr 26;10(5):315. doi: 10.3390/jof10050315 (PMC11121841; doi:10.3390/jof10050315)
Supplement: Supplementary file 1 [file jof-10-00315-s001.zip › Table S3. Orthogroups identified from 60 Colletotrichum genomes.xlsx]

## Sheet: Table S3. Orthogroups 
Orthogroups
Orthogroup	Colletotrichum_abscissum_GCA_023376855.1	Colletotrichum_aenigma_GCA_013390185.1	Colletotrichum_asianum_GCA_009806415.1	Colletotrichum_camelliae_GCA_011947485.2	Colletotrichum_chlorophyti_GCA_001937105.1	Colletotrichum_filicis_GCA_023376865.1	Colletotrichum_fioriniae_PJ7_GCA_000582985.1	Colletotrichum_fructicola_GCA_009771025.1	Colletotrichum_fructicola_GCA_012932255.1	Colletotrichum_fructicola_GCA_013201875.1	Colletotrichum_fructicola_GCA_013201905.1	Colletotrichum_fructicola_GCA_013201925.1	Colletotrichum_fructicola_GCA_013390205.1	Colletotrichum_fructicola_Nara_gc5_GCA_000319635.1	Colletotrichum_fructicola_Nara_gc5_GCA_000319635.2	Colletotrichum_gloeosporioides_23_GCA_021432615.1	Colletotrichum_gloeosporioides_Cg-14_GCA_000446055.1	Colletotrichum_gloeosporioides_GCA_011800055.1	Colletotrichum_gloeosporioides_cds	Colletotrichum_graminicola_M1.001_GCA_000149035.1	Colletotrichum_higginsianum_GCA_000313795.2	Colletotrichum_higginsianum_GCA_004920355.1	Colletotrichum_higginsianum_GCA_023705605.1	Colletotrichum_higginsianum_IMI_349063_GCA_001672515.1	Colletotrichum_incanum_GCA_001625285.1	Colletotrichum_incanum_GCA_001855235.1	Colletotrichum_karsti_GCA_011947395.2	Colletotrichum_liriopes_GCA_022179045.1	Colletotrichum_lupini_GCA_023278565.1	Colletotrichum_musicola_GCA_014235935.1	Colletotrichum_nymphaeae_SA-01_GCA_001563115.1	Colletotrichum_orbiculare_MAFF_240422_GCA_000350065.2	Colletotrichum_orchidophilum_GCA_001831195.1	Colletotrichum_plurivorum_GCA_014235945.1	Colletotrichum_salicis_GCA_001563125.1	Colletotrichum_scovillei_GCA_011075155.1	Colletotrichum_scovillei_GCA_018906675.1	Colletotrichum_scovillei_GCA_018906765.1	Colletotrichum_scovillei_GCA_018907675.1	Colletotrichum_shisoi_GCA_006783085.1	Colletotrichum_siamense_GCA_013201745.1	Colletotrichum_siamense_GCA_013201755.1	Colletotrichum_siamense_GCA_013201795.1	Colletotrichum_siamense_GCA_013201865.1	Colletotrichum_siamense_GCA_013390195.1	Colletotrichum_sidae_GCA_004367935.1	Colletotrichum_simmondsii_GCA_001563135.1	Colletotrichum_sojae_GCA_014235955.1	Colletotrichum_spaethianum_GCA_022836535.1
OG0000000	Colletotrichum_abscissum_GCA_023376855.1_lcl|SDAQ01000031.1_cds_KAI3553266.1_6404					Colletotrichum_filicis_GCA_023376865.1_lcl|MOOC01000092.1_cds_KAI3535790.1_16918																							Colletotrichum_lupini_GCA_023278565.1_lcl|CP019471.1_cds_UQC73384.1_28, Colletotrichum_lupini_GCA_023278565.1_lcl|CP019471.1_cds_UQC73405.1_49, Colletotrichum_lupini_GCA_023278565.1_lcl|CP019471.1_cds_UQC73477.1_121, Colletotrichum_lupini_GCA_023278565.1_lcl|CP019471.1_cds_UQC73498.1_142, Colletotrichum_lupini_GCA_023278565.1_lcl|CP019471.1_cds_UQC73511.1_155, Colletotrichum_lupini_GCA_023278565.…
OG0000001		Colletotrichum_aenigma_GCA_013390185.1_lcl|QPNB01000002.1_cds_KAF5525866.1_2441, Colletotrichum_aenigma_GCA_013390185.1_lcl|QPNB01000002.1_cds_KAF5525869.1_2442, Colletotrichum_aenigma_GCA_013390185.1_lcl|QPNB01000004.1_cds_KAF5521320.1_6247, Colletotrichum_aenigma_GCA_013390185.1_lcl|QPNB01000008.1_cds_KAF5512206.1_11834, Colletotrichum_aenigma_GCA_013390185.1_lcl|QPNB01000009.1_cds_KAF5507555.1…	Colletotrichum_asianum_GCA_009806415.1_lcl|WOWK01000049.1_cds_KAF0323816.1_7674		Colletotrichum_chlorophyti_GCA_001937105.1_lcl|MPGH01000019.1_cds_OLN96222.1_3745, Colletotrichum_chlorophyti_GCA_001937105.1_lcl|MPGH01000089.1_cds_OLN87642.1_10014, Colletotrichum_chlorophyti_GCA_001937105.1_lcl|MPGH01000243.1_cds_OLN81555.1_5452, Colletotrichum_chlorophyti_GCA_001937105.1_lcl|MPGH01000243.1_cds_OLN81556.1_5453			Colletotrichum_fructicola_GCA_009771025.1_lcl|SSNE01000041.1_cds_KAE9571005.1_11917, Colletotrichum_fructicola_GCA_009771025.1_lcl|SSNE01000118.1_cds_KAE9566182.1_1953, Colletotrichum_fructicola_GCA_009771025.1_lcl|SSNE01000118.1_cds_KAE9566183.1_1952, Colletotrichum_fructicola_GCA_009771025.1_lcl|SSNE01000122.1_cds_KAE9566110.1_2444, Colletotrichum_fructicola_GCA_009771025.1_lcl|SSNE01000137.1_c…	Colletotrichum_fructicola_GCA_012932255.1_lcl|QLYQ01000006.1_cds_KAF4432981.1_7739, Colletotrichum_fructicola_GCA_012932255.1_lcl|QLYQ01000009.1_cds_KAF4432050.1_12462, Colletotrichum_fructicola_GCA_012932255.1_lcl|QLYQ01000089.1_cds_KAF4417482.1_15869, Colletotrichum_fructicola_GCA_012932255.1_lcl|QLYQ01000096.1_cds_KAF4417391.1_15932, Colletotrichum_fructicola_GCA_012932255.1_lcl|QLYQ01000097.1…	Colletotrichum_fructicola_GCA_013201875.1_lcl|QPMV01000268.1_cds_KAF4881390.1_15602	Colletotrichum_fructicola_GCA_013201905.1_lcl|QPMW01000087.1_cds_KAF4895133.1_12017, Colletotrichum_fructicola_GCA_013201905.1_lcl|QPMW01000146.1_cds_KAF4888268.1_14547, Colletotrichum_fructicola_GCA_013201905.1_lcl|QPMW01000156.1_cds_KAF4887567.1_14813	Colletotrichum_fructicola_GCA_013201925.1_lcl|QPMY01000075.1_cds_KAF4932299.1_10721, Colletotrichum_fructicola_GCA_013201925.1_lcl|QPMY01000148.1_cds_KAF4924465.1_14484, Colletotrichum_fructicola_GCA_013201925.1_lcl|QPMY01000228.1_cds_KAF4921757.1_15531, Colletotrichum_fructicola_GCA_013201925.1_lcl|QPMY01000263.1_cds_KAF4921185.1_15636		Colletotrichum_fructicola_Nara_gc5_GCA_000319635.1_lcl|KB020321.1_cds_ELA37762.1_722, Colletotrichum_fructicola_Nara_gc5_GCA_000319635.1_lcl|KB020979.1_cds_ELA27615.1_10915, Colletotrichum_fructicola_Nara_gc5_GCA_000319635.1_lcl|KB021011.1_cds_ELA26908.1_11623	Colletotrichum_fructicola_Nara_gc5_GCA_000319635.2_lcl|ANPB02000003.1_cds_KAF4486446.1_5913, Colletotrichum_fructicola_Nara_gc5_GCA_000319635.2_lcl|ANPB02000010.1_cds_KAF4475577.1_15960, Colletotrichum_fructicola_Nara_gc5_GCA_000319635.2_lcl|ANPB02000010.1_cds_KAF4475578.1_15961, Colletotrichum_fructicola_Nara_gc5_GCA_000319635.2_lcl|ANPB02000010.1_cds_KAF4475679.1_15962, Colletotrichum_fructicol…	Colletotrichum_gloeosporioides_23_GCA_021432615.1_lcl|MU270217.1_cds_KAH9234751.1_9796, Colletotrichum_gloeosporioides_23_GCA_021432615.1_lcl|MU270217.1_cds_KAH9234752.1_9797, Colletotrichum_gloeosporioides_23_GCA_021432615.1_lcl|MU270217.1_cds_KAH9234753.1_9798, Colletotrichum_gloeosporioides_23_GCA_021432615.1_lcl|MU270222.1_cds_KAH9231408.1_12236, Colletotrichum_gloeosporioides_23_GCA_02143261…					Colletotrichum_higginsianum_GCA_000313795.2_lcl|CACQ02002045.1_cds_CCF36576.1_4858, Colletotrichum_higginsianum_GCA_000313795.2_lcl|CACQ02006222.1_cds_CCF43601.1_11883			Colletotrichum_higginsianum_IMI_349063_GCA_001672515.1_lcl|CM004464.1_cds_OBR02106.1_14407	Colletotrichum_incanum_GCA_001625285.1_lcl|LFIW01000050.1_cds_KZL88180.1_11187, Colletotrichum_incanum_GCA_001625285.1_lcl|LFIW01000493.1_cds_KZL86234.1_11109, Colletotrichum_incanum_GCA_001625285.1_lcl|LFIW01000574.1_cds_KZL85741.1_11605, Colletotrichum_incanum_GCA_001625285.1_lcl|LFIW01000689.1_cds_KZL85289.1_12058, Colletotrichum_incanum_GCA_001625285.1_lcl|LFIW01000689.1_cds_KZL85290.1_12057,…	Colletotrichum_incanum_GCA_001855235.1_lcl|KV841794.1_cds_OHW99263.1_2016, Colletotrichum_incanum_GCA_001855235.1_lcl|KV841859.1_cds_OHW97538.1_3731, Colletotrichum_incanum_GCA_001855235.1_lcl|KV841924.1_cds_OHW96412.1_4865, Colletotrichum_incanum_GCA_001855235.1_lcl|KV842056.1_cds_OHW94110.1_7107				Colletotrichum_musicola_GCA_014235935.1_lcl|WIGM01000020.1_cds_KAF6844296.1_1265, Colletotrichum_musicola_GCA_014235935.1_lcl|WIGM01000020.1_cds_KAF6844297.1_1266, Colletotrichum_musicola_GCA_014235935.1_lcl|WIGM01000041.1_cds_KAF6843413.1_2088, Colletotrichum_musicola_GCA_014235935.1_lcl|WIGM01000079.1_cds_KAF6842206.1_3336, Colletotrichum_musicola_GCA_014235935.1_lcl|WIGM01000079.1_cds_KAF68422…				Colletotrichum_plurivorum_GCA_014235945.1_lcl|WIGO01000002.1_cds_KAF6841786.1_458, Colletotrichum_plurivorum_GCA_014235945.1_lcl|WIGO01000029.1_cds_KAF6836806.1_3386, Colletotrichum_plurivorum_GCA_014235945.1_lcl|WIGO01000045.1_cds_KAF6834844.1_4738, Colletotrichum_plurivorum_GCA_014235945.1_lcl|WIGO01000111.1_cds_KAF6829169.1_8058, Colletotrichum_plurivorum_GCA_014235945.1_lcl|WIGO01000190.1_cds…	Colletotrichum_salicis_GCA_001563125.1_lcl|JFFI01000335.1_cds_KXH68280.1_1414, Colletotrichum_salicis_GCA_001563125.1_lcl|JFFI01000443.1_cds_KXH67623.1_2071, Colletotrichum_salicis_GCA_001563125.1_lcl|JFFI01002011.1_cds_KXH46325.1_10578, Colletotrichum_salicis_GCA_001563125.1_lcl|JFFI01002011.1_cds_KXH46327.1_10580, Colletotrichum_salicis_GCA_001563125.1_lcl|JFFI01002120.1_cds_KXH42659.1_10987, C…	Colletotrichum_scovillei_GCA_011075155.1_lcl|JAAJBS010000010.1_cds_KAF4774958.1_11134	Colletotrichum_scovillei_GCA_018906675.1_lcl|JAESDO010000027.1_cds_KAG7060404.1_8961	Colletotrichum_scovillei_GCA_018906765.1_lcl|JAESDN010000027.1_cds_KAG7040355.1_8994	Colletotrichum_scovillei_GCA_018907675.1_lcl|JAESDM010000027.1_cds_KAG7038015.1_9183									Colletotrichum_sojae_GCA_014235955.1_lcl|WIGN01000005.1_cds_KAF6820422.1_678, Colletotrichum_sojae_GCA_014235955.1_lcl|WIGN01000005.1_cds_KAF6820521.1_777, Colletotrichum_sojae_GCA_014235955.1_lcl|WIGN01000018.1_cds_KAF6817935.1_2072, Colletotrichum_sojae_GCA_014235955.1_lcl|WIGN01000070.1_cds_KAF6811817.1_5543, Colletotrichum_sojae_GCA_014235955.1_lcl|WIGN01000099.1_cds_KAF6809529.1_6818, Collet…	Colletotrichum_spaethianum_GCA_022836535.1_lcl|BQXU01000008.1_cds_GKT44024.1_4205, Colletotrichum_spaethianum_GCA_022836535.1_lcl|BQXU01000022.1_cds_GKT48180.1_8361
OG0000002		Colletotrichum_aenigma_GCA_013390185.1_lcl|QPNB01000003.1_cds_KAF5524699.1_5341								Colletotrichum_fructicola_GCA_013201875.1_lcl|QPMV01000103.1_cds_KAF4885788.1_11683	Colletotrichum_fructicola_GCA_013201905.1_lcl|QPMW01000099.1_cds_KAF4893324.1_12723	Colletotrichum_fructicola_GCA_013201925.1_lcl|QPMY01000102.1_cds_KAF4928461.1_12629	Colletotrichum_fructicola_GCA_013390205.1_lcl|QPMX01000008.1_cds_KAF5488778.1_12395	Colletotrichum_fructicola_Nara_gc5_GCA_000319635.1_lcl|KB021146.1_cds_ELA25412.1_13132							Colletotrichum_higginsianum_GCA_000313795.2_lcl|CACQ02000154.1_cds_CCF31823.1_105, Colletotrichum_higginsianum_GCA_000313795.2_lcl|CACQ02000158.1_cds_CCF31827.1_109, Colletotrichum_higginsianum_GCA_000313795.2_lcl|CACQ02000206.1_cds_CCF31857.1_139, Colletotrichum_higginsianum_GCA_000313795.2_lcl|CACQ02000278.1_cds_CCF31956.1_238, Colletotrichum_higginsianum_GCA_000313795.2_lcl|CACQ02000347.1_cds_…	Colletotrichum_higginsianum_GCA_004920355.1_lcl|MWPZ01000001.1_cds_TID06156.1_255, Colletotrichum_higginsianum_GCA_004920355.1_lcl|MWPZ01000001.1_cds_TID06787.1_491, Colletotrichum_higginsianum_GCA_004920355.1_lcl|MWPZ01000001.1_cds_TID07133.1_929, Colletotrichum_higginsianum_GCA_004920355.1_lcl|MWPZ01000001.1_cds_TID07351.1_945, Colletotrichum_higginsianum_GCA_004920355.1_lcl|MWPZ01000002.1_cds_…		Colletotrichum_higginsianum_IMI_349063_GCA_001672515.1_lcl|CM004460.1_cds_OBR08077.1_9598, Colletotrichum_higginsianum_IMI_349063_GCA_001672515.1_lcl|CM004462.1_cds_OBR03203.1_12330, Colletotrichum_higginsianum_IMI_349063_GCA_001672515.1_lcl|CM004463.1_cds_OBR02676.1_13902, Colletotrichum_higginsianum_IMI_349063_GCA_001672515.1_lcl|CM004464.1_cds_OBR02196.1_14497	Colletotrichum_incanum_GCA_001625285.1_lcl|LFIW01000023.1_cds_KZL88191.1_7335, Colletotrichum_incanum_GCA_001625285.1_lcl|LFIW01000742.1_cds_KZL85035.1_12396, Colletotrichum_incanum_GCA_001625285.1_lcl|LFIW01000961.1_cds_KZL84093.1_615, Colletotrichum_incanum_GCA_001625285.1_lcl|LFIW01001147.1_cds_KZL83354.1_1373, Colletotrichum_incanum_GCA_001625285.1_lcl|LFIW01001231.1_cds_KZL83027.1_1737, Coll…	Colletotrichum_incanum_GCA_001855235.1_lcl|KV841751.1_cds_OHX00917.1_359, Colletotrichum_incanum_GCA_001855235.1_lcl|KV841767.1_cds_OHX00215.1_1060, Colletotrichum_incanum_GCA_001855235.1_lcl|KV841819.1_cds_OHW98513.1_2760, Colletotrichum_incanum_GCA_001855235.1_lcl|KV841822.1_cds_OHW98494.1_2776, Colletotrichum_incanum_GCA_001855235.1_lcl|KV841822.1_cds_OHW98495.1_2777, Colletotrichum_incanum_GC…														Colletotrichum_shisoi_GCA_006783085.1_lcl|PUHP01000258.1_cds_TQN71567.1_3839, Colletotrichum_shisoi_GCA_006783085.1_lcl|PUHP01001948.1_cds_TQN64899.1_10508, Colletotrichum_shisoi_GCA_006783085.1_lcl|PUHP01002248.1_cds_TQN64566.1_10838, Colletotrichum_shisoi_GCA_006783085.1_lcl|PUHP01002248.1_cds_TQN64567.1_10839, Colletotrichum_shisoi_GCA_006783085.1_lcl|PUHP01002772.1_cds_TQN64151.1_11256, Colle…
OG0000003	Colletotrichum_abscissum_GCA_023376855.1_lcl|SDAQ01000033.1_cds_KAI3553096.1_6653					Colletotrichum_filicis_GCA_023376865.1_lcl|MOOC01000001.1_cds_KAI3552253.1_2, Colletotrichum_filicis_GCA_023376865.1_lcl|MOOC01000002.1_cds_KAI3551896.1_6441, Colletotrichum_filicis_GCA_023376865.1_lcl|MOOC01000002.1_cds_KAI3551910.1_6455, Colletotrichum_filicis_GCA_023376865.1_lcl|MOOC01000002.1_cds_KAI3551946.1_6491, Colletotrichum_filicis_GCA_023376865.1_lcl|MOOC01000002.1_cds_KAI3552029.1_657…																							Colletotrichum_lupini_GCA_023278565.1_lcl|CP019471.1_cds_UQC73928.1_572, Colletotrichum_lupini_GCA_023278565.1_lcl|CP019474.1_cds_UQC77411.1_2865, Colletotrichum_lupini_GCA_023278565.1_lcl|CP019474.1_cds_UQC77450.1_2904, Colletotrichum_lupini_GCA_023278565.1_lcl|CP019474.1_cds_UQC77456.1_2910, Colletotrichum_lupini_GCA_023278565.1_lcl|CP019474.1_cds_UQC77627.1_3081, Colletotrichum_lupini_GCA_0232…
OG0000004		Colletotrichum_aenigma_GCA_013390185.1_lcl|QPNB01000003.1_cds_KAF5523082.1_5720, Colletotrichum_aenigma_GCA_013390185.1_lcl|QPNB01000003.1_cds_KAF5524098.1_5277, Colletotrichum_aenigma_GCA_013390185.1_lcl|QPNB01000005.1_cds_KAF5519955.1_8323, Colletotrichum_aenigma_GCA_013390185.1_lcl|QPNB01000005.1_cds_KAF5520289.1_8243, Colletotrichum_aenigma_GCA_013390185.1_lcl|QPNB01000005.1_cds_KAF5520608.1_…						Colletotrichum_fructicola_GCA_009771025.1_lcl|SSNE01000001.1_cds_KAE9583469.1_560, Colletotrichum_fructicola_GCA_009771025.1_lcl|SSNE01000001.1_cds_KAE9583650.1_1, Colletotrichum_fructicola_GCA_009771025.1_lcl|SSNE01000002.1_cds_KAE9583192.1_5568, Colletotrichum_fructicola_GCA_009771025.1_lcl|SSNE01000003.1_cds_KAE9582600.1_8983, Colletotrichum_fructicola_GCA_009771025.1_lcl|SSNE01000007.1_cds_KA…	Colletotrichum_fructicola_GCA_012932255.1_lcl|QLYQ01000003.1_cds_KAF4433907.1_10698, Colletotrichum_fructicola_GCA_012932255.1_lcl|QLYQ01000004.1_cds_KAF4433532.1_11755, Colletotrichum_fructicola_GCA_012932255.1_lcl|QLYQ01000005.1_cds_KAF4433313.1_10395, Colletotrichum_fructicola_GCA_012932255.1_lcl|QLYQ01000010.1_cds_KAF4431683.1_11245, Colletotrichum_fructicola_GCA_012932255.1_lcl|QLYQ01000018.…	Colletotrichum_fructicola_GCA_013201875.1_lcl|QPMV01000490.1_cds_KAF4880211.1_16088	Colletotrichum_fructicola_GCA_013201905.1_lcl|QPMW01000310.1_cds_KAF4883232.1_15757	Colletotrichum_fructicola_GCA_013201925.1_lcl|QPMY01000337.1_cds_KAF4920397.1_15720	Colletotrichum_fructicola_GCA_013390205.1_lcl|QPMX01000002.1_cds_KAF5508329.1_3574, Colletotrichum_fructicola_GCA_013390205.1_lcl|QPMX01000003.1_cds_KAF5503436.1_5728, Colletotrichum_fructicola_GCA_013390205.1_lcl|QPMX01000003.1_cds_KAF5504603.1_4233, Colletotrichum_fructicola_GCA_013390205.1_lcl|QPMX01000004.1_cds_KAF5498522.1_7422, Colletotrichum_fructicola_GCA_013390205.1_lcl|QPMX01000004.1_cd…		Colletotrichum_fructicola_Nara_gc5_GCA_000319635.2_lcl|ANPB02000001.1_cds_KAF4492180.1_210, Colletotrichum_fructicola_Nara_gc5_GCA_000319635.2_lcl|ANPB02000001.1_cds_KAF4493067.1_285, Colletotrichum_fructicola_Nara_gc5_GCA_000319635.2_lcl|ANPB02000002.1_cds_KAF4488219.1_3099, Colletotrichum_fructicola_Nara_gc5_GCA_000319635.2_lcl|ANPB02000002.1_cds_KAF4488423.1_4744, Colletotrichum_fructicola_Nar…	Colletotrichum_gloeosporioides_23_GCA_021432615.1_lcl|MU270242.1_cds_KAH9226396.1_17518, Colletotrichum_gloeosporioides_23_GCA_021432615.1_lcl|MU270269.1_cds_KAH9225125.1_18920, Colletotrichum_gloeosporioides_23_GCA_021432615.1_lcl|MU270278.1_cds_KAH9225103.1_18943, Colletotrichum_gloeosporioides_23_GCA_021432615.1_lcl|MU270278.1_cds_KAH9225105.1_18945														Colletotrichum_musicola_GCA_014235935.1_lcl|WIGM01001638.1_cds_KAF6792374.1_16155				Colletotrichum_plurivorum_GCA_014235945.1_lcl|WIGO01000459.1_cds_KAF6811602.1_15084
OG0000005				Colletotrichum_camelliae_GCA_011947485.2_lcl|JAATWK020000527.1_cds_KAH0419463.1_10960, Colletotrichum_camelliae_GCA_011947485.2_lcl|JAATWK020000542.1_cds_KAH0419399.1_11117				Colletotrichum_fructicola_GCA_009771025.1_lcl|SSNE01000144.1_cds_KAE9565915.1_3288, Colletotrichum_fructicola_GCA_009771025.1_lcl|SSNE01000181.1_cds_KAE9565779.1_4704, Colletotrichum_fructicola_GCA_009771025.1_lcl|SSNE01000277.1_cds_KAE9565694.1_8012, Colletotrichum_fructicola_GCA_009771025.1_lcl|SSNE01000333.1_cds_KAE9565683.1_9981, Colletotrichum_fructicola_GCA_009771025.1_lcl|SSNE01000334.1_cd…	Colletotrichum_fructicola_GCA_012932255.1_lcl|QLYQ01000015.1_cds_KAF4429921.1_12024, Colletotrichum_fructicola_GCA_012932255.1_lcl|QLYQ01000095.1_cds_KAF4417412.1_15953, Colletotrichum_fructicola_GCA_012932255.1_lcl|QLYQ01000138.1_cds_KAF4416293.1_16047, Colletotrichum_fructicola_GCA_012932255.1_lcl|QLYQ01000162.1_cds_KAF4416035.1_16015, Colletotrichum_fructicola_GCA_012932255.1_lcl|QLYQ01000163.…		Colletotrichum_fructicola_GCA_013201905.1_lcl|QPMW01000415.1_cds_KAF4882473.1_15765, Colletotrichum_fructicola_GCA_013201905.1_lcl|QPMW01000481.1_cds_KAF4882048.1_15767	Colletotrichum_fructicola_GCA_013201925.1_lcl|QPMY01000653.1_cds_KAF4918205.1_15746, Colletotrichum_fructicola_GCA_013201925.1_lcl|QPMY01000711.1_cds_KAF4917818.1_15748	Colletotrichum_fructicola_GCA_013390205.1_lcl|QPMX01000001.1_cds_KAF5513901.1_1, Colletotrichum_fructicola_GCA_013390205.1_lcl|QPMX01000002.1_cds_KAF5508919.1_4070, Colletotrichum_fructicola_GCA_013390205.1_lcl|QPMX01000002.1_cds_KAF5509819.1_2089, Colletotrichum_fructicola_GCA_013390205.1_lcl|QPMX01000003.1_cds_KAF5503931.1_4071, Colletotrichum_fructicola_GCA_013390205.1_lcl|QPMX01000003.1_cds_K…		Colletotrichum_fructicola_Nara_gc5_GCA_000319635.2_lcl|ANPB02000001.1_cds_KAF4491409.1_2662, Colletotrichum_fructicola_Nara_gc5_GCA_000319635.2_lcl|ANPB02000001.1_cds_KAF4492953.1_2657, Colletotrichum_fructicola_Nara_gc5_GCA_000319635.2_lcl|ANPB02000002.1_cds_KAF4488101.1_4751, Colletotrichum_fructicola_Nara_gc5_GCA_000319635.2_lcl|ANPB02000002.1_cds_KAF4488420.1_4742, Colletotrichum_fructicola_N…	Colletotrichum_gloeosporioides_23_GCA_021432615.1_lcl|MU270217.1_cds_KAH9234115.1_9160, Colletotrichum_gloeosporioides_23_GCA_021432615.1_lcl|MU270228.1_cds_KAH9229421.1_14500, Colletotrichum_gloeosporioides_23_GCA_021432615.1_lcl|MU270241.1_cds_KAH9226532.1_17355														Colletotrichum_musicola_GCA_014235935.1_lcl|WIGM01001327.1_cds_KAF6801001.1_15519, Colletotrichum_musicola_GCA_014235935.1_lcl|WIGM01001327.1_cds_KAF6801002.1_15520, Colletotrichum_musicola_GCA_014235935.1_lcl|WIGM01002122.1_cds_KAF6783601.1_16663			Colletotrichum_orchidophilum_GCA_001831195.1_lcl|MJBS01000044.1_cds_OHE98662.1_9457, Colletotrichum_orchidophilum_GCA_001831195.1_lcl|MJBS01000044.1_cds_OHE98663.1_9458	Colletotrichum_plurivorum_GCA_014235945.1_lcl|WIGO01000595.1_cds_KAF6808111.1_15716										Colletotrichum_siamense_GCA_013201865.1_lcl|QPMU01000017.1_cds_KAF4874133.1_6838	Colletotrichum_siamense_GCA_013390195.1_lcl|QPNA01000001.1_cds_KAF5516437.1_2018, Colletotrichum_siamense_GCA_013390195.1_lcl|QPNA01000002.1_cds_KAF5510632.1_3963, Colletotrichum_siamense_GCA_013390195.1_lcl|QPNA01000002.1_cds_KAF5511203.1_2019, Colletotrichum_siamense_GCA_013390195.1_lcl|QPNA01000003.1_cds_KAF5505431.1_5912, Colletotrichum_siamense_GCA_013390195.1_lcl|QPNA01000003.1_cds_KAF55055…			Colletotrichum_sojae_GCA_014235955.1_lcl|WIGN01000911.1_cds_KAF6782419.1_15999, Colletotrichum_sojae_GCA_014235955.1_lcl|WIGN01000978.1_cds_KAF6781767.1_16045, Colletotrichum_sojae_GCA_014235955.1_lcl|WIGN01001096.1_cds_KAF6780849.1_16108
OG0000006		Colletotrichum_aenigma_GCA_013390185.1_lcl|QPNB01000004.1_cds_KAF5521126.1_6520, Colletotrichum_aenigma_GCA_013390185.1_lcl|QPNB01000004.1_cds_KAF5522531.1_6519, Colletotrichum_aenigma_GCA_013390185.1_lcl|QPNB01000005.1_cds_KAF5520214.1_7810, Colletotrichum_aenigma_GCA_013390185.1_lcl|QPNB01000005.1_cds_KAF5521006.1_8317			Colletotrichum_chlorophyti_GCA_001937105.1_lcl|MPGH01000012.1_cds_OLN96972.1_1262, Colletotrichum_chlorophyti_GCA_001937105.1_lcl|MPGH01000060.1_cds_OLN92294.1_7837, Colletotrichum_chlorophyti_GCA_001937105.1_lcl|MPGH01000060.1_cds_OLN92295.1_7836			Colletotrichum_fructicola_GCA_009771025.1_lcl|SSNE01000041.1_cds_KAE9570959.1_11925, Colletotrichum_fructicola_GCA_009771025.1_lcl|SSNE01000068.1_cds_KAE9567998.1_15665, Colletotrichum_fructicola_GCA_009771025.1_lcl|SSNE01000068.1_cds_KAE9568012.1_15684, Colletotrichum_fructicola_GCA_009771025.1_lcl|SSNE01000068.1_cds_KAE9568042.1_15670, Colletotrichum_fructicola_GCA_009771025.1_lcl|SSNE01000076.…	Colletotrichum_fructicola_GCA_012932255.1_lcl|QLYQ01000006.1_cds_KAF4432818.1_7728, Colletotrichum_fructicola_GCA_012932255.1_lcl|QLYQ01000051.1_cds_KAF4419009.1_15683, Colletotrichum_fructicola_GCA_012932255.1_lcl|QLYQ01000056.1_cds_KAF4418754.1_14934, Colletotrichum_fructicola_GCA_012932255.1_lcl|QLYQ01000056.1_cds_KAF4418763.1_14953, Colletotrichum_fructicola_GCA_012932255.1_lcl|QLYQ01000056.1…	Colletotrichum_fructicola_GCA_013201875.1_lcl|QPMV01000090.1_cds_KAF4886813.1_10924, Colletotrichum_fructicola_GCA_013201875.1_lcl|QPMV01000174.1_cds_KAF4882659.1_14351, Colletotrichum_fructicola_GCA_013201875.1_lcl|QPMV01000174.1_cds_KAF4882662.1_14356, Colletotrichum_fructicola_GCA_013201875.1_lcl|QPMV01000174.1_cds_KAF4882666.1_14337, Colletotrichum_fructicola_GCA_013201875.1_lcl|QPMV01000174.…	Colletotrichum_fructicola_GCA_013201905.1_lcl|QPMW01000044.1_cds_KAF4905128.1_8389, Colletotrichum_fructicola_GCA_013201905.1_lcl|QPMW01000146.1_cds_KAF4888261.1_14546	Colletotrichum_fructicola_GCA_013201925.1_lcl|QPMY01000098.1_cds_KAF4929013.1_12401, Colletotrichum_fructicola_GCA_013201925.1_lcl|QPMY01000148.1_cds_KAF4924462.1_14483, Colletotrichum_fructicola_GCA_013201925.1_lcl|QPMY01000240.1_cds_KAF4921545.1_15572, Colletotrichum_fructicola_GCA_013201925.1_lcl|QPMY01000364.1_cds_KAF4920291.1_15729, Colletotrichum_fructicola_GCA_013201925.1_lcl|QPMY01000440.…	Colletotrichum_fructicola_GCA_013390205.1_lcl|QPMX01000004.1_cds_KAF5499474.1_6972	Colletotrichum_fructicola_Nara_gc5_GCA_000319635.1_lcl|KB020610.1_cds_ELA34565.1_3951, Colletotrichum_fructicola_Nara_gc5_GCA_000319635.1_lcl|KB021059.1_cds_12192	Colletotrichum_fructicola_Nara_gc5_GCA_000319635.2_lcl|ANPB02000003.1_cds_KAF4486033.1_5842, Colletotrichum_fructicola_Nara_gc5_GCA_000319635.2_lcl|ANPB02000003.1_cds_KAF4486038.1_5847, Colletotrichum_fructicola_Nara_gc5_GCA_000319635.2_lcl|ANPB02000003.1_cds_KAF4486445.1_5912, Colletotrichum_fructicola_Nara_gc5_GCA_000319635.2_lcl|ANPB02000003.1_cds_KAF4486533.1_5933, Colletotrichum_fructicola_N…	Colletotrichum_gloeosporioides_23_GCA_021432615.1_lcl|MU270212.1_cds_KAH9239089.1_5528, Colletotrichum_gloeosporioides_23_GCA_021432615.1_lcl|MU270265.1_cds_KAH9225153.1_18894	Colletotrichum_gloeosporioides_Cg-14_GCA_000446055.1_lcl|AMYD01001241.1_cds_EQB54037.1_5527	Colletotrichum_gloeosporioides_GCA_011800055.1_lcl|WVTB01000010.1_cds_KAF3810750.1_303					Colletotrichum_higginsianum_GCA_023705605.1_lcl|BPPY01000009.1_cds_GJD03141.1_11966		Colletotrichum_incanum_GCA_001625285.1_lcl|LFIW01001113.1_cds_KZL83407.1_1320, Colletotrichum_incanum_GCA_001625285.1_lcl|LFIW01001629.1_cds_KZL81486.1_3314, Colletotrichum_incanum_GCA_001625285.1_lcl|LFIW01002271.1_cds_KZL77014.1_6517, Colletotrichum_incanum_GCA_001625285.1_lcl|LFIW01002504.1_cds_KZL68508.1_8203, Colletotrichum_incanum_GCA_001625285.1_lcl|LFIW01002770.1_cds_KZL63407.1_9665	Colletotrichum_incanum_GCA_001855235.1_lcl|KV842072.1_cds_OHW93509.1_7645				Colletotrichum_musicola_GCA_014235935.1_lcl|WIGM01001607.1_cds_KAF6793061.1_16112, Colletotrichum_musicola_GCA_014235935.1_lcl|WIGM01001646.1_cds_KAF6792360.1_16168, Colletotrichum_musicola_GCA_014235935.1_lcl|WIGM01001820.1_cds_KAF6788476.1_16391			Colletotrichum_orchidophilum_GCA_001831195.1_lcl|MJBS01000264.1_cds_OHE90417.1_6775	Colletotrichum_plurivorum_GCA_014235945.1_lcl|WIGO01000059.1_cds_KAF6833353.1_5546, Colletotrichum_plurivorum_GCA_014235945.1_lcl|WIGO01000269.1_cds_KAF6820634.1_12721, Colletotrichum_plurivorum_GCA_014235945.1_lcl|WIGO01000362.1_cds_KAF6815239.1_14201, Colletotrichum_plurivorum_GCA_014235945.1_lcl|WIGO01000897.1_cds_KAF6803446.1_16113, Colletotrichum_plurivorum_GCA_014235945.1_lcl|WIGO01000981.1…	Colletotrichum_salicis_GCA_001563125.1_lcl|JFFI01001017.1_cds_KXH64061.1_4825						Colletotrichum_siamense_GCA_013201745.1_lcl|QPMT01000022.1_cds_KAF4858258.1_7537, Colletotrichum_siamense_GCA_013201745.1_lcl|QPMT01000022.1_cds_KAF4858261.1_7536	Colletotrichum_siamense_GCA_013201755.1_lcl|QPMR01000008.1_cds_KAF4821423.1_3084	Colletotrichum_siamense_GCA_013201795.1_lcl|QPMS01000027.1_cds_KAF4842123.1_8954, Colletotrichum_siamense_GCA_013201795.1_lcl|QPMS01000027.1_cds_KAF4842124.1_8955		Colletotrichum_siamense_GCA_013390195.1_lcl|QPNA01000004.1_cds_KAF5500075.1_6783			Colletotrichum_sojae_GCA_014235955.1_lcl|WIGN01000248.1_cds_KAF6803118.1_11133, Colletotrichum_sojae_GCA_014235955.1_lcl|WIGN01000541.1_cds_KAF6789076.1_14845, Colletotrichum_sojae_GCA_014235955.1_lcl|WIGN01000586.1_cds_KAF6787862.1_15145, Colletotrichum_sojae_GCA_014235955.1_lcl|WIGN01000998.1_cds_KAF6781603.1_16060	Colletotrichum_spaethianum_GCA_022836535.1_lcl|BQXU01000052.1_cds_GKT51713.1_11894, Colletotrichum_spaethianum_GCA_022836535.1_lcl|BQXU01000055.1_cds_GKT51855.1_12036
OG0000007	Colletotrichum_abscissum_GCA_023376855.1_lcl|SDAQ01000001.1_cds_KAI3559456.1_431, Colletotrichum_abscissum_GCA_023376855.1_lcl|SDAQ01000015.1_cds_KAI3555806.1_3859	Colletotrichum_aenigma_GCA_013390185.1_lcl|QPNB01000001.1_cds_KAF5528681.1_1424, Colletotrichum_aenigma_GCA_013390185.1_lcl|QPNB01000002.1_cds_KAF5526632.1_3168	Colletotrichum_asianum_GCA_009806415.1_lcl|WOWK01000057.1_cds_KAF0322929.1_9505, Colletotrichum_asianum_GCA_009806415.1_lcl|WOWK01000230.1_cds_KAF0315131.1_1406	Colletotrichum_camelliae_GCA_011947485.2_lcl|JAATWK020000112.1_cds_KAH0428891.1_1091	Colletotrichum_chlorophyti_GCA_001937105.1_lcl|MPGH01000034.1_cds_OLN95640.1_6481, Colletotrichum_chlorophyti_GCA_001937105.1_lcl|MPGH01000060.1_cds_OLN92166.1_8148	Colletotrichum_filicis_GCA_023376865.1_lcl|MOOC01000051.1_cds_KAI3540925.1_12774, Colletotrichum_filicis_GCA_023376865.1_lcl|MOOC01000088.1_cds_KAI3536209.1_16570	Colletotrichum_fioriniae_PJ7_GCA_000582985.1_lcl|JARH01000333.1_cds_EXF82210.1_4419	Colletotrichum_fructicola_GCA_009771025.1_lcl|SSNE01000017.1_cds_KAE9576757.1_4222, Colletotrichum_fructicola_GCA_009771025.1_lcl|SSNE01000030.1_cds_KAE9573013.1_9317	Colletotrichum_fructicola_GCA_012932255.1_lcl|QLYQ01000593.1_cds_KAF4413600.1_9075, Colletotrichum_fructicola_GCA_012932255.1_lcl|QLYQ01000594.1_cds_KAF4413141.1_4264	Colletotrichum_fructicola_GCA_013201875.1_lcl|QPMV01000004.1_cds_KAF4904278.1_1283, Colletotrichum_fructicola_GCA_013201875.1_lcl|QPMV01000120.1_cds_KAF4884721.1_12471	Colletotrichum_fructicola_GCA_013201905.1_lcl|QPMW01000070.1_cds_KAF4898208.1_10858, Colletotrichum_fructicola_GCA_013201905.1_lcl|QPMW01000107.1_cds_KAF4891945.1_13203	Colletotrichum_fructicola_GCA_013201925.1_lcl|QPMY01000021.1_cds_KAF4938213.1_4784, Colletotrichum_fructicola_GCA_013201925.1_lcl|QPMY01000085.1_cds_KAF4930751.1_11510	Colletotrichum_fructicola_GCA_013390205.1_lcl|QPMX01000001.1_cds_KAF5513428.1_1478, Colletotrichum_fructicola_GCA_013390205.1_lcl|QPMX01000002.1_cds_KAF5509797.1_2889	Colletotrichum_fructicola_Nara_gc5_GCA_000319635.1_lcl|KB020570.1_cds_ELA35425.1_3124, Colletotrichum_fructicola_Nara_gc5_GCA_000319635.1_lcl|KB020943.1_cds_ELA28155.1_10341	Colletotrichum_fructicola_Nara_gc5_GCA_000319635.2_lcl|ANPB02000001.1_cds_KAF4490626.1_1518, Colletotrichum_fructicola_Nara_gc5_GCA_000319635.2_lcl|ANPB02000005.1_cds_KAF4482977.1_8959	Colletotrichum_gloeosporioides_23_GCA_021432615.1_lcl|MU270209.1_cds_KAH9243886.1_1617, Colletotrichum_gloeosporioides_23_GCA_021432615.1_lcl|MU270211.1_cds_KAH9239849.1_3783	Colletotrichum_gloeosporioides_Cg-14_GCA_000446055.1_lcl|AMYD01000246.1_cds_EQB58627.1_941, Colletotrichum_gloeosporioides_Cg-14_GCA_000446055.1_lcl|AMYD01004196.1_cds_EQB43692.1_15874	Colletotrichum_gloeosporioides_GCA_011800055.1_lcl|WVTB01000036.1_cds_KAF3806226.1_6114, Colletotrichum_gloeosporioides_GCA_011800055.1_lcl|WVTB01000074.1_cds_KAF3800474.1_12864	Colletotrichum_gloeosporioides_g1462.t1, Colletotrichum_gloeosporioides_g1462.t2, Colletotrichum_gloeosporioides_g2908.t1, Colletotrichum_gloeosporioides_g2908.t2	Colletotrichum_graminicola_M1.001_GCA_000149035.1_lcl|GG697331.1_cds_EFQ25036.1_180, Colletotrichum_graminicola_M1.001_GCA_000149035.1_lcl|GG697370.1_cds_EFQ33464.1_8608	Colletotrichum_higginsianum_GCA_000313795.2_lcl|CACQ02001179.1_cds_CCF34535.1_2817, Colletotrichum_higginsianum_GCA_000313795.2_lcl|CACQ02001269.1_cds_CCF34779.1_3061	Colletotrichum_higginsianum_GCA_004920355.1_lcl|MWPZ01000003.1_cds_TID01409.1_5646, Colletotrichum_higginsianum_GCA_004920355.1_lcl|MWPZ01000005.1_cds_TIC96880.1_8693	Colletotrichum_higginsianum_GCA_023705605.1_lcl|BPPY01000003.1_cds_GJC95790.1_4616, Colletotrichum_higginsianum_GCA_023705605.1_lcl|BPPY01000008.1_cds_GJD01957.1_10782	Colletotrichum_higginsianum_IMI_349063_GCA_001672515.1_lcl|CM004456.1_cds_OBR13544.1_2270, Colletotrichum_higginsianum_IMI_349063_GCA_001672515.1_lcl|CM004462.1_cds_OBR03703.1_12830	Colletotrichum_incanum_GCA_001625285.1_lcl|LFIW01000709.1_cds_KZL85219.1_12131	Colletotrichum_incanum_GCA_001855235.1_lcl|KV842133.1_cds_OHW91267.1_10136, Colletotrichum_incanum_GCA_001855235.1_lcl|KV842169.1_cds_OHW90349.1_10920	Colletotrichum_karsti_GCA_011947395.2_lcl|JAATWM020000021.1_cds_KAF9875517.1_4140, Colletotrichum_karsti_GCA_011947395.2_lcl|JAATWM020000053.1_cds_KAF9870553.1_10638	Colletotrichum_liriopes_GCA_022179045.1_lcl|BPPX01000006.1_cds_GJC80718.1_3556, Colletotrichum_liriopes_GCA_022179045.1_lcl|BPPX01000009.1_cds_GJC82415.1_5253	Colletotrichum_lupini_GCA_023278565.1_lcl|CP019471.1_cds_UQC74308.1_952, Colletotrichum_lupini_GCA_023278565.1_lcl|CP019474.1_cds_UQC77572.1_3026	Colletotrichum_musicola_GCA_014235935.1_lcl|WIGM01000001.1_cds_KAF6845449.1_24, Colletotrichum_musicola_GCA_014235935.1_lcl|WIGM01000287.1_cds_KAF6830318.1_7786	Colletotrichum_nymphaeae_SA-01_GCA_001563115.1_lcl|JEMN01000471.1_cds_KXH60845.1_2254, Colletotrichum_nymphaeae_SA-01_GCA_001563115.1_lcl|JEMN01001560.1_cds_KXH33563.1_11779	Colletotrichum_orbiculare_MAFF_240422_GCA_000350065.2_lcl|AMCV02000008.1_cds_TDZ22987.1_4101, Colletotrichum_orbiculare_MAFF_240422_GCA_000350065.2_lcl|AMCV02000023.1_cds_TDZ18408.1_8576	Colletotrichum_orchidophilum_GCA_001831195.1_lcl|MJBS01000097.1_cds_OHE94578.1_14367, Colletotrichum_orchidophilum_GCA_001831195.1_lcl|MJBS01000152.1_cds_OHE92287.1_3227	Colletotrichum_plurivorum_GCA_014235945.1_lcl|WIGO01000007.1_cds_KAF6840523.1_1208, Colletotrichum_plurivorum_GCA_014235945.1_lcl|WIGO01000275.1_cds_KAF6820279.1_12817	Colletotrichum_salicis_GCA_001563125.1_lcl|JFFI01000167.1_cds_KXH69059.1_636, Colletotrichum_salicis_GCA_001563125.1_lcl|JFFI01000888.1_cds_KXH65387.1_4249	Colletotrichum_scovillei_GCA_011075155.1_lcl|JAAJBS010000003.1_cds_KAF4783192.1_3485, Colletotrichum_scovillei_GCA_011075155.1_lcl|JAAJBS010000009.1_cds_KAF4776676.1_9432	Colletotrichum_scovillei_GCA_018906675.1_lcl|JAESDO010000004.1_cds_KAG7070968.1_10025, Colletotrichum_scovillei_GCA_018906675.1_lcl|JAESDO010000007.1_cds_KAG7067767.1_13099	Colletotrichum_scovillei_GCA_018906765.1_lcl|JAESDN010000004.1_cds_KAG7051934.1_10066, Colletotrichum_scovillei_GCA_018906765.1_lcl|JAESDN010000007.1_cds_KAG7048000.1_13139	Colletotrichum_scovillei_GCA_018907675.1_lcl|JAESDM010000004.1_cds_KAG7079212.1_10254, Colletotrichum_scovillei_GCA_018907675.1_lcl|JAESDM010000007.1_cds_KAG7060318.1_13348	Colletotrichum_shisoi_GCA_006783085.1_lcl|PUHP01000012.1_cds_TQN75010.1_385, Colletotrichum_shisoi_GCA_006783085.1_lcl|PUHP01000202.1_cds_TQN72093.1_3318	Colletotrichum_siamense_GCA_013201745.1_lcl|QPMT01000001.1_cds_KAF4867162.1_598, Colletotrichum_siamense_GCA_013201745.1_lcl|QPMT01000066.1_cds_KAF4846229.1_13214	Colletotrichum_siamense_GCA_013201755.1_lcl|QPMR01000002.1_cds_KAF4824816.1_955, Colletotrichum_siamense_GCA_013201755.1_lcl|QPMR01000056.1_cds_KAF4808967.1_11818	Colletotrichum_siamense_GCA_013201795.1_lcl|QPMS01000006.1_cds_KAF4852798.1_2812, Colletotrichum_siamense_GCA_013201795.1_lcl|QPMS01000061.1_cds_KAF4833057.1_13490	Colletotrichum_siamense_GCA_013201865.1_lcl|QPMU01000011.1_cds_KAF4875985.1_5053, Colletotrichum_siamense_GCA_013201865.1_lcl|QPMU01000065.1_cds_KAF4866441.1_13620	Colletotrichum_siamense_GCA_013390195.1_lcl|QPNA01000001.1_cds_KAF5515972.1_1419, Colletotrichum_siamense_GCA_013390195.1_lcl|QPNA01000002.1_cds_KAF5510294.1_2800	Colletotrichum_sidae_GCA_004367935.1_lcl|QAPF01000764.1_cds_TEA09982.1_11427, Colletotrichum_sidae_GCA_004367935.1_lcl|QAPF01001802.1_cds_TDZ87651.1_12106	Colletotrichum_simmondsii_GCA_001563135.1_lcl|JFBX01000554.1_cds_KXH35881.1_7873	Colletotrichum_sojae_GCA_014235955.1_lcl|WIGN01000001.1_cds_KAF6821627.1_130, Colletotrichum_sojae_GCA_014235955.1_lcl|WIGN01000236.1_cds_KAF6803498.1_10854	Colletotrichum_spaethianum_GCA_022836535.1_lcl|BQXU01000017.1_cds_GKT46718.1_6899, Colletotrichum_spaethianum_GCA_022836535.1_lcl|BQXU01000029.1_cds_GKT49446.1_9627
OG0000008	Colletotrichum_abscissum_GCA_023376855.1_lcl|SDAQ01000068.1_cds_KAI3544132.1_9803, Colletotrichum_abscissum_GCA_023376855.1_lcl|SDAQ01000068.1_cds_KAI3544133.1_9804	Colletotrichum_aenigma_GCA_013390185.1_lcl|QPNB01000001.1_cds_KAF5526828.1_1235	Colletotrichum_asianum_GCA_009806415.1_lcl|WOWK01000054.1_cds_KAF0323192.1_1734	Colletotrichum_camelliae_GCA_011947485.2_lcl|JAATWK020000386.1_cds_KAH0420297.1_9276	Colletotrichum_chlorophyti_GCA_001937105.1_lcl|MPGH01000241.1_cds_OLN81840.1_5232, Colletotrichum_chlorophyti_GCA_001937105.1_lcl|MPGH01000241.1_cds_OLN81841.1_5233	Colletotrichum_filicis_GCA_023376865.1_lcl|MOOC01000046.1_cds_KAI3541869.1_12091, Colletotrichum_filicis_GCA_023376865.1_lcl|MOOC01000119.1_cds_KAI3533368.1_1994	Colletotrichum_fioriniae_PJ7_GCA_000582985.1_lcl|JARH01000385.1_cds_EXF81118.1_5566	Colletotrichum_fructicola_GCA_009771025.1_lcl|SSNE01000017.1_cds_KAE9576789.1_4013, Colletotrichum_fructicola_GCA_009771025.1_lcl|SSNE01000073.1_cds_KAE9567628.1_16459, Colletotrichum_fructicola_GCA_009771025.1_lcl|SSNE01000092.1_cds_KAE9566743.1_18178, Colletotrichum_fructicola_GCA_009771025.1_lcl|SSNE01000095.1_cds_KAE9566647.1_18279	Colletotrichum_fructicola_GCA_012932255.1_lcl|QLYQ01000073.1_cds_KAF4417868.1_15118, Colletotrichum_fructicola_GCA_012932255.1_lcl|QLYQ01000080.1_cds_KAF4417678.1_15153, Colletotrichum_fructicola_GCA_012932255.1_lcl|QLYQ01000594.1_cds_KAF4413049.1_4080, Colletotrichum_fructicola_GCA_012932255.1_lcl|QLYQ01000594.1_cds_KAF4413266.1_4079	Colletotrichum_fructicola_GCA_013201875.1_lcl|QPMV01000321.1_cds_KAF4881156.1_15842, Colletotrichum_fructicola_GCA_013201875.1_lcl|QPMV01000369.1_cds_KAF4881029.1_15964			Colletotrichum_fructicola_GCA_013390205.1_lcl|QPMX01000001.1_cds_KAF5513457.1_1289, Colletotrichum_fructicola_GCA_013390205.1_lcl|QPMX01000001.1_cds_KAF5514474.1_1290	Colletotrichum_fructicola_Nara_gc5_GCA_000319635.1_lcl|KB020295.1_cds_ELA37891.1_542, Colletotrichum_fructicola_Nara_gc5_GCA_000319635.1_lcl|KB020295.1_cds_ELA37892.1_543, Colletotrichum_fructicola_Nara_gc5_GCA_000319635.1_lcl|KB020882.1_cds_ELA29016.1_9510, Colletotrichum_fructicola_Nara_gc5_GCA_000319635.1_lcl|KB021163.1_cds_ELA25319.1_13226, Colletotrichum_fructicola_Nara_gc5_GCA_000319635.1_l…	Colletotrichum_fructicola_Nara_gc5_GCA_000319635.2_lcl|ANPB02000001.1_cds_KAF4491223.1_1327, Colletotrichum_fructicola_Nara_gc5_GCA_000319635.2_lcl|ANPB02000001.1_cds_KAF4491229.1_1328, Colletotrichum_fructicola_Nara_gc5_GCA_000319635.2_lcl|ANPB02000003.1_cds_KAF4486554.1_5892, Colletotrichum_fructicola_Nara_gc5_GCA_000319635.2_lcl|ANPB02000010.1_cds_KAF4474881.1_16028, Colletotrichum_fructicola_…	Colletotrichum_gloeosporioides_23_GCA_021432615.1_lcl|MU270209.1_cds_KAH9243661.1_1392, Colletotrichum_gloeosporioides_23_GCA_021432615.1_lcl|MU270209.1_cds_KAH9243662.1_1393, Colletotrichum_gloeosporioides_23_GCA_021432615.1_lcl|MU270250.1_cds_KAH9225594.1_18510	Colletotrichum_gloeosporioides_Cg-14_GCA_000446055.1_lcl|AMYD01001340.1_cds_EQB53610.1_5967, Colletotrichum_gloeosporioides_Cg-14_GCA_000446055.1_lcl|AMYD01001665.1_cds_EQB52101.1_7467	Colletotrichum_gloeosporioides_GCA_011800055.1_lcl|WVTB01000036.1_cds_KAF3806409.1_6299	Colletotrichum_gloeosporioides_g1273.t1	Colletotrichum_graminicola_M1.001_GCA_000149035.1_lcl|GG697369.1_cds_EFQ33334.1_8478, Colletotrichum_graminicola_M1.001_GCA_000149035.1_lcl|GG697369.1_cds_EFQ33335.1_8479	Colletotrichum_higginsianum_GCA_000313795.2_lcl|CACQ02002945.1_cds_CCF38370.1_6652, Colletotrichum_higginsianum_GCA_000313795.2_lcl|CACQ02009279.1_cds_CCF47017.1_15299	Colletotrichum_higginsianum_GCA_004920355.1_lcl|MWPZ01000003.1_cds_TID02046.1_5854, Colletotrichum_higginsianum_GCA_004920355.1_lcl|MWPZ01000003.1_cds_TID02047.1_5855	Colletotrichum_higginsianum_GCA_023705605.1_lcl|BPPY01000003.1_cds_GJC95562.1_4388, Colletotrichum_higginsianum_GCA_023705605.1_lcl|BPPY01000003.1_cds_GJC95563.1_4389	Colletotrichum_higginsianum_IMI_349063_GCA_001672515.1_lcl|CM004456.1_cds_OBR13774.1_2500, Colletotrichum_higginsianum_IMI_349063_GCA_001672515.1_lcl|CM004456.1_cds_OBR13775.1_2501	Colletotrichum_incanum_GCA_001625285.1_lcl|LFIW01002552.1_cds_KZL67019.1_8570, Colletotrichum_incanum_GCA_001625285.1_lcl|LFIW01002552.1_cds_KZL67025.1_8569	Colletotrichum_incanum_GCA_001855235.1_lcl|KV842022.1_cds_OHW95030.1_6212, Colletotrichum_incanum_GCA_001855235.1_lcl|KV842022.1_cds_OHW95031.1_6213	Colletotrichum_karsti_GCA_011947395.2_lcl|JAATWM020000021.1_cds_KAF9875601.1_4224, Colletotrichum_karsti_GCA_011947395.2_lcl|JAATWM020000021.1_cds_KAF9875602.1_4225	Colletotrichum_liriopes_GCA_022179045.1_lcl|BPPX01000023.1_cds_GJC86757.1_9595	Colletotrichum_lupini_GCA_023278565.1_lcl|CP019474.1_cds_UQC77910.1_3364, Colletotrichum_lupini_GCA_023278565.1_lcl|CP019474.1_cds_UQC77911.1_3365	Colletotrichum_musicola_GCA_014235935.1_lcl|WIGM01000103.1_cds_KAF6840167.1_4009, Colletotrichum_musicola_GCA_014235935.1_lcl|WIGM01000103.1_cds_KAF6840168.1_4010, Colletotrichum_musicola_GCA_014235935.1_lcl|WIGM01000456.1_cds_KAF6824712.1_10122	Colletotrichum_nymphaeae_SA-01_GCA_001563115.1_lcl|JEMN01001294.1_cds_KXH41246.1_9098, Colletotrichum_nymphaeae_SA-01_GCA_001563115.1_lcl|JEMN01001715.1_cds_KXH28554.1_13260	Colletotrichum_orbiculare_MAFF_240422_GCA_000350065.2_lcl|AMCV02000023.1_cds_TDZ18509.1_8684, Colletotrichum_orbiculare_MAFF_240422_GCA_000350065.2_lcl|AMCV02000023.1_cds_TDZ18510.1_8685, Colletotrichum_orbiculare_MAFF_240422_GCA_000350065.2_lcl|AMCV02000023.1_cds_TDZ18512.1_8683	Colletotrichum_orchidophilum_GCA_001831195.1_lcl|MJBS01000080.1_cds_OHE95594.1_13101, Colletotrichum_orchidophilum_GCA_001831195.1_lcl|MJBS01000137.1_cds_OHE92792.1_2468	Colletotrichum_plurivorum_GCA_014235945.1_lcl|WIGO01000097.1_cds_KAF6830187.1_7480, Colletotrichum_plurivorum_GCA_014235945.1_lcl|WIGO01000097.1_cds_KAF6830188.1_7481	Colletotrichum_salicis_GCA_001563125.1_lcl|JFFI01000401.1_cds_KXH67924.1_1770, Colletotrichum_salicis_GCA_001563125.1_lcl|JFFI01001772.1_cds_KXH54605.1_8982	Colletotrichum_scovillei_GCA_011075155.1_lcl|JAAJBS010000003.1_cds_KAF4782573.1_3278, Colletotrichum_scovillei_GCA_011075155.1_lcl|JAAJBS010000003.1_cds_KAF4783595.1_3277	Colletotrichum_scovillei_GCA_018906675.1_lcl|JAESDO010000004.1_cds_KAG7070683.1_9754	Colletotrichum_scovillei_GCA_018906765.1_lcl|JAESDN010000004.1_cds_KAG7051646.1_9792	Colletotrichum_scovillei_GCA_018907675.1_lcl|JAESDM010000004.1_cds_KAG7078922.1_9980	Colletotrichum_shisoi_GCA_006783085.1_lcl|PUHP01000239.1_cds_TQN71732.1_3672, Colletotrichum_shisoi_GCA_006783085.1_lcl|PUHP01000239.1_cds_TQN71733.1_3673	Colletotrichum_siamense_GCA_013201745.1_lcl|QPMT01000067.1_cds_KAF4846166.1_13267	Colletotrichum_siamense_GCA_013201755.1_lcl|QPMR01000018.1_cds_KAF4816981.1_6107	Colletotrichum_siamense_GCA_013201795.1_lcl|QPMS01000073.1_cds_KAF4830966.1_14181	Colletotrichum_siamense_GCA_013201865.1_lcl|QPMU01000011.1_cds_KAF4875854.1_4868	Colletotrichum_siamense_GCA_013390195.1_lcl|QPNA01000001.1_cds_KAF5515598.1_1235	Colletotrichum_sidae_GCA_004367935.1_lcl|QAPF01000017.1_cds_TEA21509.1_1255, Colletotrichum_sidae_GCA_004367935.1_lcl|QAPF01000017.1_cds_TEA21510.1_1254	Colletotrichum_simmondsii_GCA_001563135.1_lcl|JFBX01000758.1_cds_KXH29119.1_11859	Colletotrichum_sojae_GCA_014235955.1_lcl|WIGN01000023.1_cds_KAF6817116.1_2536, Colletotrichum_sojae_GCA_014235955.1_lcl|WIGN01000023.1_cds_KAF6817117.1_2537, Colletotrichum_sojae_GCA_014235955.1_lcl|WIGN01000700.1_cds_KAF6785196.1_15622
OG0000009	Colletotrichum_abscissum_GCA_023376855.1_lcl|SDAQ01000025.1_cds_KAI3554183.1_5597, Colletotrichum_abscissum_GCA_023376855.1_lcl|SDAQ01000093.1_cds_KAI3540133.1_11209	Colletotrichum_aenigma_GCA_013390185.1_lcl|QPNB01000003.1_cds_KAF5524343.1_5761, Colletotrichum_aenigma_GCA_013390185.1_lcl|QPNB01000005.1_cds_KAF5520399.1_8521	Colletotrichum_asianum_GCA_009806415.1_lcl|WOWK01000021.1_cds_KAF0327747.1_2785, Colletotrichum_asianum_GCA_009806415.1_lcl|WOWK01000215.1_cds_KAF0315281.1_2966	Colletotrichum_camelliae_GCA_011947485.2_lcl|JAATWK020000012.1_cds_KAH0441590.1_1399, Colletotrichum_camelliae_GCA_011947485.2_lcl|JAATWK020000015.1_cds_KAH0440883.1_2923	Colletotrichum_chlorophyti_GCA_001937105.1_lcl|MPGH01000008.1_cds_OLN97320.1_8713, Colletotrichum_chlorophyti_GCA_001937105.1_lcl|MPGH01000256.1_cds_OLN81298.1_5724	Colletotrichum_filicis_GCA_023376865.1_lcl|MOOC01000009.1_cds_KAI3549679.1_16790, Colletotrichum_filicis_GCA_023376865.1_lcl|MOOC01000163.1_cds_KAI3530568.1_4792	Colletotrichum_fioriniae_PJ7_GCA_000582985.1_lcl|JARH01000221.1_cds_EXF83912.1_2805, Colletotrichum_fioriniae_PJ7_GCA_000582985.1_lcl|JARH01000874.1_cds_EXF76033.1_10783	Colletotrichum_fructicola_GCA_009771025.1_lcl|SSNE01000001.1_cds_KAE9583750.1_730, Colletotrichum_fructicola_GCA_009771025.1_lcl|SSNE01000038.1_cds_KAE9571593.1_10894	Colletotrichum_fructicola_GCA_012932255.1_lcl|QLYQ01000004.1_cds_KAF4433540.1_11601, Colletotrichum_fructicola_GCA_012932255.1_lcl|QLYQ01000031.1_cds_KAF4421934.1_12354	Colletotrichum_fructicola_GCA_013201875.1_lcl|QPMV01000037.1_cds_KAF4894450.1_6516, Colletotrichum_fructicola_GCA_013201875.1_lcl|QPMV01000097.1_cds_KAF4886292.1_11303	Colletotrichum_fructicola_GCA_013201905.1_lcl|QPMW01000009.1_cds_KAF4914052.1_2411, Colletotrichum_fructicola_GCA_013201905.1_lcl|QPMW01000063.1_cds_KAF4899916.1_10275	Colletotrichum_fructicola_GCA_013201925.1_lcl|QPMY01000030.1_cds_KAF4936970.1_6012, Colletotrichum_fructicola_GCA_013201925.1_lcl|QPMY01000068.1_cds_KAF4932874.1_10112	Colletotrichum_fructicola_GCA_013390205.1_lcl|QPMX01000003.1_cds_KAF5504185.1_4177, Colletotrichum_fructicola_GCA_013390205.1_lcl|QPMX01000005.1_cds_KAF5496497.1_8747	Colletotrichum_fructicola_Nara_gc5_GCA_000319635.1_lcl|KB020228.1_cds_ELA38425.1_58, Colletotrichum_fructicola_Nara_gc5_GCA_000319635.1_lcl|KB021113.1_cds_ELA25779.1_12773	Colletotrichum_fructicola_Nara_gc5_GCA_000319635.2_lcl|ANPB02000002.1_cds_KAF4488640.1_4631, Colletotrichum_fructicola_Nara_gc5_GCA_000319635.2_lcl|ANPB02000003.1_cds_KAF4485782.1_5309	Colletotrichum_gloeosporioides_23_GCA_021432615.1_lcl|MU270214.1_cds_KAH9236901.1_7288, Colletotrichum_gloeosporioides_23_GCA_021432615.1_lcl|MU270219.1_cds_KAH9232922.1_10681	Colletotrichum_gloeosporioides_Cg-14_GCA_000446055.1_lcl|AMYD01002246.1_cds_EQB49755.1_9807, Colletotrichum_gloeosporioides_Cg-14_GCA_000446055.1_lcl|AMYD01002511.1_cds_EQB48847.1_10724	Colletotrichum_gloeosporioides_GCA_011800055.1_lcl|WVTB01000014.1_cds_KAF3809873.1_2475, Colletotrichum_gloeosporioides_GCA_011800055.1_lcl|WVTB01000087.1_cds_KAF3799099.1_14607	Colletotrichum_gloeosporioides_g4211.t1, Colletotrichum_gloeosporioides_g8444.t1	Colletotrichum_graminicola_M1.001_GCA_000149035.1_lcl|GG697368.1_cds_EFQ33132.1_8276, Colletotrichum_graminicola_M1.001_GCA_000149035.1_lcl|GG697373.1_cds_EFQ33797.1_8941	Colletotrichum_higginsianum_GCA_000313795.2_lcl|CACQ02000349.1_cds_CCF32196.1_478	Colletotrichum_higginsianum_GCA_004920355.1_lcl|MWPZ01000006.1_cds_TIC95686.1_10322	Colletotrichum_higginsianum_GCA_023705605.1_lcl|BPPY01000004.1_cds_GJC97014.1_5840	Colletotrichum_higginsianum_IMI_349063_GCA_001672515.1_lcl|CM004459.1_cds_OBR08923.1_7688	Colletotrichum_incanum_GCA_001625285.1_lcl|LFIW01000521.1_cds_KZL86093.1_11266, Colletotrichum_incanum_GCA_001625285.1_lcl|LFIW01001749.1_cds_KZL81136.1_3762	Colletotrichum_incanum_GCA_001855235.1_lcl|KV841963.1_cds_OHW95846.1_5342, Colletotrichum_incanum_GCA_001855235.1_lcl|KV842088.1_cds_OHW92811.1_8509	Colletotrichum_karsti_GCA_011947395.2_lcl|JAATWM020000005.1_cds_KAF9880145.1_9885, Colletotrichum_karsti_GCA_011947395.2_lcl|JAATWM020000050.1_cds_KAF9870861.1_10355	Colletotrichum_liriopes_GCA_022179045.1_lcl|BPPX01000002.1_cds_GJC77881.1_719, Colletotrichum_liriopes_GCA_022179045.1_lcl|BPPX01000003.1_cds_GJC78717.1_1555	Colletotrichum_lupini_GCA_023278565.1_lcl|CP019472.1_cds_UQC75892.1_17318, Colletotrichum_lupini_GCA_023278565.1_lcl|CP019480.1_cds_UQC90250.1_15704	Colletotrichum_musicola_GCA_014235935.1_lcl|WIGM01000260.1_cds_KAF6831485.1_7331, Colletotrichum_musicola_GCA_014235935.1_lcl|WIGM01000922.1_cds_KAF6808622.1_13846	Colletotrichum_nymphaeae_SA-01_GCA_001563115.1_lcl|JEMN01001135.1_cds_KXH46932.1_6481, Colletotrichum_nymphaeae_SA-01_GCA_001563115.1_lcl|JEMN01001719.1_cds_KXH28527.1_13347	Colletotrichum_orbiculare_MAFF_240422_GCA_000350065.2_lcl|AMCV02000018.1_cds_TDZ20211.1_7230, Colletotrichum_orbiculare_MAFF_240422_GCA_000350065.2_lcl|AMCV02000029.1_cds_TDZ17372.1_9705	Colletotrichum_orchidophilum_GCA_001831195.1_lcl|MJBS01000019.1_cds_OHF01410.1_4655, Colletotrichum_orchidophilum_GCA_001831195.1_lcl|MJBS01000165.1_cds_OHE91941.1_3766	Colletotrichum_plurivorum_GCA_014235945.1_lcl|WIGO01000122.1_cds_KAF6828432.1_8514, Colletotrichum_plurivorum_GCA_014235945.1_lcl|WIGO01000530.1_cds_KAF6809589.1_15475	Colletotrichum_salicis_GCA_001563125.1_lcl|JFFI01000190.1_cds_KXH68998.1_703, Colletotrichum_salicis_GCA_001563125.1_lcl|JFFI01001484.1_cds_KXH59593.1_7311	Colletotrichum_scovillei_GCA_011075155.1_lcl|JAAJBS010000007.1_cds_KAF4778368.1_7271, Colletotrichum_scovillei_GCA_011075155.1_lcl|JAAJBS010000011.1_cds_KAF4774320.1_11741	Colletotrichum_scovillei_GCA_018906675.1_lcl|JAESDO010000002.1_cds_KAG7075484.1_4076, Colletotrichum_scovillei_GCA_018906675.1_lcl|JAESDO010000011.1_cds_KAG7063254.1_4366	Colletotrichum_scovillei_GCA_018906765.1_lcl|JAESDN010000002.1_cds_KAG7056037.1_4085, Colletotrichum_scovillei_GCA_018906765.1_lcl|JAESDN010000011.1_cds_KAG7043804.1_4375	Colletotrichum_scovillei_GCA_018907675.1_lcl|JAESDM010000002.1_cds_KAG7082633.1_4092, Colletotrichum_scovillei_GCA_018907675.1_lcl|JAESDM010000011.1_cds_KAG7045908.1_4385	Colletotrichum_shisoi_GCA_006783085.1_lcl|PUHP01001790.1_cds_TQN65146.1_10261	Colletotrichum_siamense_GCA_013201745.1_lcl|QPMT01000043.1_cds_KAF4851235.1_11042, Colletotrichum_siamense_GCA_013201745.1_lcl|QPMT01000110.1_cds_KAF4840992.1_14942	Colletotrichum_siamense_GCA_013201755.1_lcl|QPMR01000005.1_cds_KAF4823289.1_2065, Colletotrichum_siamense_GCA_013201755.1_lcl|QPMR01000125.1_cds_KAF4805849.1_14982	Colletotrichum_siamense_GCA_013201795.1_lcl|QPMS01000045.1_cds_KAF4837445.1_11951, Colletotrichum_siamense_GCA_013201795.1_lcl|QPMS01000104.1_cds_KAF4827829.1_14919	Colletotrichum_siamense_GCA_013201865.1_lcl|QPMU01000016.1_cds_KAF4874471.1_6545, Colletotrichum_siamense_GCA_013201865.1_lcl|QPMU01000058.1_cds_KAF4867724.1_13106	Colletotrichum_siamense_GCA_013390195.1_lcl|QPNA01000003.1_cds_KAF5506251.1_4067, Colletotrichum_siamense_GCA_013390195.1_lcl|QPNA01000005.1_cds_KAF5497339.1_8184	Colletotrichum_sidae_GCA_004367935.1_lcl|QAPF01000072.1_cds_TEA18059.1_4553, Colletotrichum_sidae_GCA_004367935.1_lcl|QAPF01001008.1_cds_TEA08883.1_11599	Colletotrichum_simmondsii_GCA_001563135.1_lcl|JFBX01000071.1_cds_KXH51183.1_1045, Colletotrichum_simmondsii_GCA_001563135.1_lcl|JFBX01000255.1_cds_KXH44065.1_4142	Colletotrichum_sojae_GCA_014235955.1_lcl|WIGN01000340.1_cds_KAF6798189.1_12774, Colletotrichum_sojae_GCA_014235955.1_lcl|WIGN01000512.1_cds_KAF6790042.1_14635	Colletotrichum_spaethianum_GCA_022836535.1_lcl|BQXU01000013.1_cds_GKT45498.1_5679, Colletotrichum_spaethianum_GCA_022836535.1_lcl|BQXU01000049.1_cds_GKT51517.1_11698
OG0000010	Colletotrichum_abscissum_GCA_023376855.1_lcl|SDAQ01000082.1_cds_KAI3541731.1_10701, Colletotrichum_abscissum_GCA_023376855.1_lcl|SDAQ01000082.1_cds_KAI3541732.1_10702	Colletotrichum_aenigma_GCA_013390185.1_lcl|QPNB01000003.1_cds_KAF5523130.1_3980, Colletotrichum_aenigma_GCA_013390185.1_lcl|QPNB01000003.1_cds_KAF5523758.1_3979	Colletotrichum_asianum_GCA_009806415.1_lcl|WOWK01000080.1_cds_KAF0320673.1_1452	Colletotrichum_camelliae_GCA_011947485.2_lcl|JAATWK020000016.1_cds_KAH0440734.1_3411, Colletotrichum_camelliae_GCA_011947485.2_lcl|JAATWK020000016.1_cds_KAH0440735.1_3412	Colletotrichum_chlorophyti_GCA_001937105.1_lcl|MPGH01000084.1_cds_OLN88985.1_8959, Colletotrichum_chlorophyti_GCA_001937105.1_lcl|MPGH01000084.1_cds_OLN88989.1_8958	Colletotrichum_filicis_GCA_023376865.1_lcl|MOOC01000040.1_cds_KAI3542797.1_11419, Colletotrichum_filicis_GCA_023376865.1_lcl|MOOC01000040.1_cds_KAI3542798.1_11420	Colletotrichum_fioriniae_PJ7_GCA_000582985.1_lcl|JARH01000319.1_cds_EXF82506.1_4208	Colletotrichum_fructicola_GCA_009771025.1_lcl|SSNE01000010.1_cds_KAE9579418.1_782, Colletotrichum_fructicola_GCA_009771025.1_lcl|SSNE01000010.1_cds_KAE9579420.1_781	Colletotrichum_fructicola_GCA_012932255.1_lcl|QLYQ01000015.1_cds_KAF4429814.1_11986, Colletotrichum_fructicola_GCA_012932255.1_lcl|QLYQ01000015.1_cds_KAF4429829.1_11985	Colletotrichum_fructicola_GCA_013201875.1_lcl|QPMV01000008.1_cds_KAF4902434.1_2312, Colletotrichum_fructicola_GCA_013201875.1_lcl|QPMV01000008.1_cds_KAF4902437.1_2311	Colletotrichum_fructicola_GCA_013201905.1_lcl|QPMW01000008.1_cds_KAF4914400.1_2212, Colletotrichum_fructicola_GCA_013201905.1_lcl|QPMW01000008.1_cds_KAF4914403.1_2211	Colletotrichum_fructicola_GCA_013201925.1_lcl|QPMY01000009.1_cds_KAF4940762.1_2183, Colletotrichum_fructicola_GCA_013201925.1_lcl|QPMY01000009.1_cds_KAF4940763.1_2182	Colletotrichum_fructicola_GCA_013390205.1_lcl|QPMX01000003.1_cds_KAF5504500.1_6018, Colletotrichum_fructicola_GCA_013390205.1_lcl|QPMX01000003.1_cds_KAF5504670.1_6017	Colletotrichum_fructicola_Nara_gc5_GCA_000319635.1_lcl|KB020535.1_cds_ELA36039.1_2467, Colletotrichum_fructicola_Nara_gc5_GCA_000319635.1_lcl|KB020535.1_cds_ELA36040.1_2468	Colletotrichum_fructicola_Nara_gc5_GCA_000319635.2_lcl|ANPB02000002.1_cds_KAF4488406.1_2710, Colletotrichum_fructicola_Nara_gc5_GCA_000319635.2_lcl|ANPB02000002.1_cds_KAF4489545.1_2709	Colletotrichum_gloeosporioides_23_GCA_021432615.1_lcl|MU270247.1_cds_KAH9225875.1_18177	Colletotrichum_gloeosporioides_Cg-14_GCA_000446055.1_lcl|AMYD01001214.1_cds_EQB54163.1_5408, Colletotrichum_gloeosporioides_Cg-14_GCA_000446055.1_lcl|AMYD01001214.1_cds_EQB54164.1_5409	Colletotrichum_gloeosporioides_GCA_011800055.1_lcl|WVTB01000085.1_cds_KAF3799214.1_14359	Colletotrichum_gloeosporioides_g6041.t1, Colletotrichum_gloeosporioides_g6041.t2, Colletotrichum_gloeosporioides_g6041.t3, Colletotrichum_gloeosporioides_g6041.t4	Colletotrichum_graminicola_M1.001_GCA_000149035.1_lcl|GG697385.1_cds_EFQ34883.1_10027	Colletotrichum_higginsianum_GCA_000313795.2_lcl|CACQ02000287.1_cds_CCF31985.1_267	Colletotrichum_higginsianum_GCA_004920355.1_lcl|MWPZ01000004.1_cds_TIC99216.1_8367	Colletotrichum_higginsianum_GCA_023705605.1_lcl|BPPY01000002.1_cds_GJC92963.1_1789	Colletotrichum_higginsianum_IMI_349063_GCA_001672515.1_lcl|CM004457.1_cds_OBR11316.1_3612	Colletotrichum_incanum_GCA_001625285.1_lcl|LFIW01001898.1_cds_KZL80479.1_4446, Colletotrichum_incanum_GCA_001625285.1_lcl|LFIW01001898.1_cds_KZL80508.1_4447	Colletotrichum_incanum_GCA_001855235.1_lcl|KV841829.1_cds_OHW98368.1_3114, Colletotrichum_incanum_GCA_001855235.1_lcl|KV841829.1_cds_OHW98369.1_3115	Colletotrichum_karsti_GCA_011947395.2_lcl|JAATWM020000015.1_cds_KAF9877229.1_2180, Colletotrichum_karsti_GCA_011947395.2_lcl|JAATWM020000015.1_cds_KAF9877230.1_2181	Colletotrichum_liriopes_GCA_022179045.1_lcl|BPPX01000060.1_cds_GJC90782.1_13620, Colletotrichum_liriopes_GCA_022179045.1_lcl|BPPX01000060.1_cds_GJC90783.1_13621, Colletotrichum_liriopes_GCA_022179045.1_lcl|BPPX01000060.1_cds_GJC90784.1_13622	Colletotrichum_lupini_GCA_023278565.1_lcl|CP019476.1_cds_UQC81661.1_7115, Colletotrichum_lupini_GCA_023278565.1_lcl|CP019476.1_cds_UQC81662.1_7116	Colletotrichum_musicola_GCA_014235935.1_lcl|WIGM01000339.1_cds_KAF6828399.1_8590, Colletotrichum_musicola_GCA_014235935.1_lcl|WIGM01000339.1_cds_KAF6828400.1_8591	Colletotrichum_nymphaeae_SA-01_GCA_001563115.1_lcl|JEMN01001758.1_cds_KXH27679.1_13614	Colletotrichum_orbiculare_MAFF_240422_GCA_000350065.2_lcl|AMCV02000020.1_cds_TDZ19197.1_7423, Colletotrichum_orbiculare_MAFF_240422_GCA_000350065.2_lcl|AMCV02000020.1_cds_TDZ19392.1_7424	Colletotrichum_orchidophilum_GCA_001831195.1_lcl|MJBS01000016.1_cds_OHF01941.1_3557, Colletotrichum_orchidophilum_GCA_001831195.1_lcl|MJBS01000016.1_cds_OHF01942.1_3558	Colletotrichum_plurivorum_GCA_014235945.1_lcl|WIGO01000186.1_cds_KAF6824802.1_10664, Colletotrichum_plurivorum_GCA_014235945.1_lcl|WIGO01000186.1_cds_KAF6824803.1_10665	Colletotrichum_salicis_GCA_001563125.1_lcl|JFFI01001050.1_cds_KXH63694.1_5069, Colletotrichum_salicis_GCA_001563125.1_lcl|JFFI01001050.1_cds_KXH63695.1_5070	Colletotrichum_scovillei_GCA_011075155.1_lcl|JAAJBS010000006.1_cds_KAF4779201.1_7076, Colletotrichum_scovillei_GCA_011075155.1_lcl|JAAJBS010000006.1_cds_KAF4780156.1_7075	Colletotrichum_scovillei_GCA_018906675.1_lcl|JAESDO010000001.1_cds_KAG7075719.1_49	Colletotrichum_scovillei_GCA_018906765.1_lcl|JAESDN010000001.1_cds_KAG7057119.1_49	Colletotrichum_scovillei_GCA_018907675.1_lcl|JAESDM010000001.1_cds_KAG7082915.1_50	Colletotrichum_shisoi_GCA_006783085.1_lcl|PUHP01001872.1_cds_TQN65001.1_10403, Colletotrichum_shisoi_GCA_006783085.1_lcl|PUHP01001872.1_cds_TQN65004.1_10404	Colletotrichum_siamense_GCA_013201745.1_lcl|QPMT01000014.1_cds_KAF4860106.1_5492, Colletotrichum_siamense_GCA_013201745.1_lcl|QPMT01000014.1_cds_KAF4860107.1_5493	Colletotrichum_siamense_GCA_013201755.1_lcl|QPMR01000053.1_cds_KAF4809289.1_11494, Colletotrichum_siamense_GCA_013201755.1_lcl|QPMR01000053.1_cds_KAF4809296.1_11493	Colletotrichum_siamense_GCA_013201795.1_lcl|QPMS01000014.1_cds_KAF4847425.1_5446, Colletotrichum_siamense_GCA_013201795.1_lcl|QPMS01000014.1_cds_KAF4847426.1_5445	Colletotrichum_siamense_GCA_013201865.1_lcl|QPMU01000020.1_cds_KAF4873135.1_7682, Colletotrichum_siamense_GCA_013201865.1_lcl|QPMU01000020.1_cds_KAF4873138.1_7681	Colletotrichum_siamense_GCA_013390195.1_lcl|QPNA01000003.1_cds_KAF5505146.1_5870, Colletotrichum_siamense_GCA_013390195.1_lcl|QPNA01000003.1_cds_KAF5505147.1_5871	Colletotrichum_sidae_GCA_004367935.1_lcl|QAPF01000321.1_cds_TEA11550.1_10240, Colletotrichum_sidae_GCA_004367935.1_lcl|QAPF01000321.1_cds_TEA11553.1_10239	Colletotrichum_simmondsii_GCA_001563135.1_lcl|JFBX01000571.1_cds_KXH35015.1_8446, Colletotrichum_simmondsii_GCA_001563135.1_lcl|JFBX01000571.1_cds_KXH35016.1_8447	Colletotrichum_sojae_GCA_014235955.1_lcl|WIGN01000095.1_cds_KAF6809824.1_6653, Colletotrichum_sojae_GCA_014235955.1_lcl|WIGN01000095.1_cds_KAF6809825.1_6654	Colletotrichum_spaethianum_GCA_022836535.1_lcl|BQXU01000061.1_cds_GKT52111.1_12292, Colletotrichum_spaethianum_GCA_022836535.1_lcl|BQXU01000061.1_cds_GKT52112.1_12293, Colletotrichum_spaethianum_GCA_022836535.1_lcl|BQXU01000061.1_cds_GKT52113.1_12294, Colletotrichum_spaethianum_GCA_022836535.1_lcl|BQXU01000061.1_cds_GKT52114.1_12295
OG0000011	Colletotrichum_abscissum_GCA_023376855.1_lcl|SDAQ01000123.1_cds_KAI3536447.1_12535	Colletotrichum_aenigma_GCA_013390185.1_lcl|QPNB01000006.1_cds_KAF5519252.1_9905, Colletotrichum_aenigma_GCA_013390185.1_lcl|QPNB01000006.1_cds_KAF5519256.1_9906	Colletotrichum_asianum_GCA_009806415.1_lcl|WOWK01000139.1_cds_KAF0317057.1_164	Colletotrichum_camelliae_GCA_011947485.2_lcl|JAATWK020000102.1_cds_KAH0429621.1_496	Colletotrichum_chlorophyti_GCA_001937105.1_lcl|MPGH01000192.1_cds_OLN84351.1_3774, Colletotrichum_chlorophyti_GCA_001937105.1_lcl|MPGH01000192.1_cds_OLN84352.1_3773	Colletotrichum_filicis_GCA_023376865.1_lcl|MOOC01000055.1_cds_KAI3540343.1_13200, Colletotrichum_filicis_GCA_023376865.1_lcl|MOOC01000055.1_cds_KAI3540344.1_13201	Colletotrichum_fioriniae_PJ7_GCA_000582985.1_lcl|JARH01000894.1_cds_EXF75590.1_11061, Colletotrichum_fioriniae_PJ7_GCA_000582985.1_lcl|JARH01000894.1_cds_EXF75591.1_11062	Colletotrichum_fructicola_GCA_009771025.1_lcl|SSNE01000007.1_cds_KAE9580425.1_15920, Colletotrichum_fructicola_GCA_009771025.1_lcl|SSNE01000007.1_cds_KAE9580430.1_15921	Colletotrichum_fructicola_GCA_012932255.1_lcl|QLYQ01000030.1_cds_KAF4422448.1_1160, Colletotrichum_fructicola_GCA_012932255.1_lcl|QLYQ01000030.1_cds_KAF4422888.1_1159	Colletotrichum_fructicola_GCA_013201875.1_lcl|QPMV01000013.1_cds_KAF4900777.1_3128, Colletotrichum_fructicola_GCA_013201875.1_lcl|QPMV01000013.1_cds_KAF4900778.1_3129	Colletotrichum_fructicola_GCA_013201905.1_lcl|QPMW01000082.1_cds_KAF4895987.1_11695, Colletotrichum_fructicola_GCA_013201905.1_lcl|QPMW01000082.1_cds_KAF4896034.1_11696	Colletotrichum_fructicola_GCA_013201925.1_lcl|QPMY01000088.1_cds_KAF4930323.1_11721, Colletotrichum_fructicola_GCA_013201925.1_lcl|QPMY01000088.1_cds_KAF4930324.1_11720	Colletotrichum_fructicola_GCA_013390205.1_lcl|QPMX01000007.1_cds_KAF5490469.1_11533, Colletotrichum_fructicola_GCA_013390205.1_lcl|QPMX01000007.1_cds_KAF5490470.1_11532	Colletotrichum_fructicola_Nara_gc5_GCA_000319635.1_lcl|KB020969.1_cds_ELA27800.1_10781	Colletotrichum_fructicola_Nara_gc5_GCA_000319635.2_lcl|ANPB02000007.1_cds_KAF4478790.1_12596, Colletotrichum_fructicola_Nara_gc5_GCA_000319635.2_lcl|ANPB02000007.1_cds_KAF4478794.1_12595	Colletotrichum_gloeosporioides_23_GCA_021432615.1_lcl|MU270213.1_cds_KAH9237750.1_6360, Colletotrichum_gloeosporioides_23_GCA_021432615.1_lcl|MU270213.1_cds_KAH9237751.1_6361	Colletotrichum_gloeosporioides_Cg-14_GCA_000446055.1_lcl|AMYD01001370.1_cds_EQB53435.1_6130, Colletotrichum_gloeosporioides_Cg-14_GCA_000446055.1_lcl|AMYD01001370.1_cds_EQB53436.1_6131	Colletotrichum_gloeosporioides_GCA_011800055.1_lcl|WVTB01000059.1_cds_KAF3802860.1_9894	Colletotrichum_gloeosporioides_g11566.t1, Colletotrichum_gloeosporioides_g11567.t1	Colletotrichum_graminicola_M1.001_GCA_000149035.1_lcl|GG697332.1_cds_EFQ25627.1_771, Colletotrichum_graminicola_M1.001_GCA_000149035.1_lcl|GG697332.1_cds_EFQ25628.1_772	Colletotrichum_higginsianum_GCA_000313795.2_lcl|CACQ02004011.1_cds_CCF40327.1_8609, Colletotrichum_higginsianum_GCA_000313795.2_lcl|CACQ02004011.1_cds_CCF40328.1_8610, Colletotrichum_higginsianum_GCA_000313795.2_lcl|CACQ02008304.1_cds_CCF46063.1_14345	Colletotrichum_higginsianum_GCA_004920355.1_lcl|MWPZ01000001.1_cds_TID06145.1_1474, Colletotrichum_higginsianum_GCA_004920355.1_lcl|MWPZ01000001.1_cds_TID06469.1_1473	Colletotrichum_higginsianum_GCA_023705605.1_lcl|BPPY01000009.1_cds_GJD03029.1_11854, Colletotrichum_higginsianum_GCA_023705605.1_lcl|BPPY01000009.1_cds_GJD03030.1_11855	Colletotrichum_higginsianum_IMI_349063_GCA_001672515.1_lcl|CM004458.1_cds_OBR09941.1_5633	Colletotrichum_incanum_GCA_001625285.1_lcl|LFIW01000521.1_cds_KZL86083.1_11239	Colletotrichum_incanum_GCA_001855235.1_lcl|KV841770.1_cds_OHW99923.1_1142, Colletotrichum_incanum_GCA_001855235.1_lcl|KV841770.1_cds_OHW99924.1_1143	Colletotrichum_karsti_GCA_011947395.2_lcl|JAATWM020000061.1_cds_KAF9869962.1_11558	Colletotrichum_liriopes_GCA_022179045.1_lcl|BPPX01000016.1_cds_GJC84914.1_7752, Colletotrichum_liriopes_GCA_022179045.1_lcl|BPPX01000016.1_cds_GJC84915.1_7753, Colletotrichum_liriopes_GCA_022179045.1_lcl|BPPX01000016.1_cds_GJC84916.1_7754	Colletotrichum_lupini_GCA_023278565.1_lcl|CP019479.1_cds_UQC87944.1_13398	Colletotrichum_musicola_GCA_014235935.1_lcl|WIGM01000578.1_cds_KAF6821378.1_11411, Colletotrichum_musicola_GCA_014235935.1_lcl|WIGM01000578.1_cds_KAF6821379.1_11412	Colletotrichum_nymphaeae_SA-01_GCA_001563115.1_lcl|JEMN01001045.1_cds_KXH50567.1_5078, Colletotrichum_nymphaeae_SA-01_GCA_001563115.1_lcl|JEMN01001045.1_cds_KXH50568.1_5079	Colletotrichum_orbiculare_MAFF_240422_GCA_000350065.2_lcl|AMCV02000017.1_cds_TDZ20289.1_6817, Colletotrichum_orbiculare_MAFF_240422_GCA_000350065.2_lcl|AMCV02000017.1_cds_TDZ20290.1_6816	Colletotrichum_orchidophilum_GCA_001831195.1_lcl|MJBS01000179.1_cds_OHE91585.1_4271, Colletotrichum_orchidophilum_GCA_001831195.1_lcl|MJBS01000179.1_cds_OHE91586.1_4272	Colletotrichum_plurivorum_GCA_014235945.1_lcl|WIGO01000198.1_cds_KAF6824160.1_11005, Colletotrichum_plurivorum_GCA_014235945.1_lcl|WIGO01000198.1_cds_KAF6824161.1_11006	Colletotrichum_salicis_GCA_001563125.1_lcl|JFFI01000118.1_cds_KXH69346.1_347, Colletotrichum_salicis_GCA_001563125.1_lcl|JFFI01002177.1_cds_KXH40952.1_11246	Colletotrichum_scovillei_GCA_011075155.1_lcl|JAAJBS010000002.1_cds_KAF4784114.1_2023, Colletotrichum_scovillei_GCA_011075155.1_lcl|JAAJBS010000002.1_cds_KAF4784488.1_2022	Colletotrichum_scovillei_GCA_018906675.1_lcl|JAESDO010000010.1_cds_KAG7063963.1_14884, Colletotrichum_scovillei_GCA_018906675.1_lcl|JAESDO010000010.1_cds_KAG7063966.1_14885	Colletotrichum_scovillei_GCA_018906765.1_lcl|JAESDN010000010.1_cds_KAG7044511.1_14931, Colletotrichum_scovillei_GCA_018906765.1_lcl|JAESDN010000010.1_cds_KAG7044514.1_14932	Colletotrichum_scovillei_GCA_018907675.1_lcl|JAESDM010000010.1_cds_KAG7049216.1_15120	Colletotrichum_shisoi_GCA_006783085.1_lcl|PUHP01000057.1_cds_TQN74070.1_1346	Colletotrichum_siamense_GCA_013201745.1_lcl|QPMT01000036.1_cds_KAF4853253.1_10018, Colletotrichum_siamense_GCA_013201745.1_lcl|QPMT01000036.1_cds_KAF4853260.1_10017	Colletotrichum_siamense_GCA_013201755.1_lcl|QPMR01000013.1_cds_KAF4819281.1_4693	Colletotrichum_siamense_GCA_013201795.1_lcl|QPMS01000040.1_cds_KAF4839526.1_11231, Colletotrichum_siamense_GCA_013201795.1_lcl|QPMS01000040.1_cds_KAF4839527.1_11230	Colletotrichum_siamense_GCA_013201865.1_lcl|QPMU01000004.1_cds_KAF4878328.1_2166, Colletotrichum_siamense_GCA_013201865.1_lcl|QPMU01000004.1_cds_KAF4878329.1_2167	Colletotrichum_siamense_GCA_013390195.1_lcl|QPNA01000007.1_cds_KAF5491955.1_10726	Colletotrichum_sidae_GCA_004367935.1_lcl|QAPF01006547.1_cds_TDZ27525.1_12328, Colletotrichum_sidae_GCA_004367935.1_lcl|QAPF01006547.1_cds_TDZ27557.1_12327	Colletotrichum_simmondsii_GCA_001563135.1_lcl|JFBX01000861.1_cds_KXH26724.1_12861, Colletotrichum_simmondsii_GCA_001563135.1_lcl|JFBX01000861.1_cds_KXH26725.1_12862	Colletotrichum_sojae_GCA_014235955.1_lcl|WIGN01000013.1_cds_KAF6818750.1_1703, Colletotrichum_sojae_GCA_014235955.1_lcl|WIGN01000013.1_cds_KAF6818751.1_1704	Colletotrichum_spaethianum_GCA_022836535.1_lcl|BQXU01000006.1_cds_GKT43055.1_3236
OG0000012	Colletotrichum_abscissum_GCA_023376855.1_lcl|SDAQ01000013.1_cds_KAI3556217.1_3499, Colletotrichum_abscissum_GCA_023376855.1_lcl|SDAQ01000013.1_cds_KAI3556218.1_3500	Colletotrichum_aenigma_GCA_013390185.1_lcl|QPNB01000001.1_cds_KAF5526806.1_803, Colletotrichum_aenigma_GCA_013390185.1_lcl|QPNB01000001.1_cds_KAF5526813.1_804	Colletotrichum_asianum_GCA_009806415.1_lcl|WOWK01000001.1_cds_KAF0332520.1_17729	Colletotrichum_camelliae_GCA_011947485.2_lcl|JAATWK020000050.1_cds_KAH0434598.1_10777, Colletotrichum_camelliae_GCA_011947485.2_lcl|JAATWK020000050.1_cds_KAH0434599.1_10778	Colletotrichum_chlorophyti_GCA_001937105.1_lcl|MPGH01000087.1_cds_OLN88622.1_9120, Colletotrichum_chlorophyti_GCA_001937105.1_lcl|MPGH01000087.1_cds_OLN88623.1_9119	Colletotrichum_filicis_GCA_023376865.1_lcl|MOOC01000028.1_cds_KAI3545090.1_9274, Colletotrichum_filicis_GCA_023376865.1_lcl|MOOC01000028.1_cds_KAI3545091.1_9275	Colletotrichum_fioriniae_PJ7_GCA_000582985.1_lcl|JARH01000294.1_cds_EXF82685.1_3969, Colletotrichum_fioriniae_PJ7_GCA_000582985.1_lcl|JARH01000294.1_cds_EXF82686.1_3970	Colletotrichum_fructicola_GCA_009771025.1_lcl|SSNE01000029.1_cds_KAE9573241.1_8425, Colletotrichum_fructicola_GCA_009771025.1_lcl|SSNE01000029.1_cds_KAE9573317.1_8424	Colletotrichum_fructicola_GCA_012932255.1_lcl|QLYQ01000029.1_cds_KAF4423246.1_4566, Colletotrichum_fructicola_GCA_012932255.1_lcl|QLYQ01000029.1_cds_KAF4423249.1_4565	Colletotrichum_fructicola_GCA_013201875.1_lcl|QPMV01000070.1_cds_KAF4888855.1_9678, Colletotrichum_fructicola_GCA_013201875.1_lcl|QPMV01000070.1_cds_KAF4888856.1_9679	Colletotrichum_fructicola_GCA_013201905.1_lcl|QPMW01000024.1_cds_KAF4909826.1_5572, Colletotrichum_fructicola_GCA_013201905.1_lcl|QPMW01000024.1_cds_KAF4909827.1_5573	Colletotrichum_fructicola_GCA_013201925.1_lcl|QPMY01000087.1_cds_KAF4930460.1_11705, Colletotrichum_fructicola_GCA_013201925.1_lcl|QPMY01000087.1_cds_KAF4930461.1_11704	Colletotrichum_fructicola_GCA_013390205.1_lcl|QPMX01000001.1_cds_KAF5513803.1_841, Colletotrichum_fructicola_GCA_013390205.1_lcl|QPMX01000001.1_cds_KAF5513804.1_840	Colletotrichum_fructicola_Nara_gc5_GCA_000319635.1_lcl|KB020708.1_cds_ELA32377.1_6152, Colletotrichum_fructicola_Nara_gc5_GCA_000319635.1_lcl|KB020708.1_cds_ELA32378.1_6153	Colletotrichum_fructicola_Nara_gc5_GCA_000319635.2_lcl|ANPB02000001.1_cds_KAF4490980.1_868, Colletotrichum_fructicola_Nara_gc5_GCA_000319635.2_lcl|ANPB02000001.1_cds_KAF4490983.1_867	Colletotrichum_gloeosporioides_23_GCA_021432615.1_lcl|MU270209.1_cds_KAH9243111.1_842, Colletotrichum_gloeosporioides_23_GCA_021432615.1_lcl|MU270209.1_cds_KAH9243112.1_843	Colletotrichum_gloeosporioides_Cg-14_GCA_000446055.1_lcl|AMYD01002540.1_cds_EQB48771.1_10798, Colletotrichum_gloeosporioides_Cg-14_GCA_000446055.1_lcl|AMYD01002540.1_cds_EQB48772.1_10799	Colletotrichum_gloeosporioides_GCA_011800055.1_lcl|WVTB01000054.1_cds_KAF3803354.1_8961	Colletotrichum_gloeosporioides_g831.t1, Colletotrichum_gloeosporioides_g831.t2	Colletotrichum_graminicola_M1.001_GCA_000149035.1_lcl|GG697334.1_cds_EFQ26259.1_1403, Colletotrichum_graminicola_M1.001_GCA_000149035.1_lcl|GG697334.1_cds_EFQ26260.1_1404	Colletotrichum_higginsianum_GCA_000313795.2_lcl|CACQ02001376.1_cds_CCF35041.1_3323, Colletotrichum_higginsianum_GCA_000313795.2_lcl|CACQ02001376.1_cds_CCF35042.1_3324	Colletotrichum_higginsianum_GCA_004920355.1_lcl|MWPZ01000002.1_cds_TID05216.1_4484, Colletotrichum_higginsianum_GCA_004920355.1_lcl|MWPZ01000002.1_cds_TID05217.1_4485	Colletotrichum_higginsianum_GCA_023705605.1_lcl|BPPY01000001.1_cds_GJC92132.1_958, Colletotrichum_higginsianum_GCA_023705605.1_lcl|BPPY01000001.1_cds_GJC92133.1_959	Colletotrichum_higginsianum_IMI_349063_GCA_001672515.1_lcl|CM004455.1_cds_OBR15588.1_768	Colletotrichum_incanum_GCA_001625285.1_lcl|LFIW01001465.1_cds_KZL82291.1_2505	Colletotrichum_incanum_GCA_001855235.1_lcl|KV841978.1_cds_OHW95430.1_5763	Colletotrichum_karsti_GCA_011947395.2_lcl|JAATWM020000008.1_cds_KAF9879298.1_12906	Colletotrichum_liriopes_GCA_022179045.1_lcl|BPPX01000013.1_cds_GJC84099.1_6937, Colletotrichum_liriopes_GCA_022179045.1_lcl|BPPX01000013.1_cds_GJC84100.1_6938	Colletotrichum_lupini_GCA_023278565.1_lcl|CP019475.1_cds_UQC80190.1_5644	Colletotrichum_musicola_GCA_014235935.1_lcl|WIGM01000391.1_cds_KAF6826702.1_9314, Colletotrichum_musicola_GCA_014235935.1_lcl|WIGM01000391.1_cds_KAF6826703.1_9315	Colletotrichum_nymphaeae_SA-01_GCA_001563115.1_lcl|JEMN01001178.1_cds_KXH45442.1_7234, Colletotrichum_nymphaeae_SA-01_GCA_001563115.1_lcl|JEMN01001178.1_cds_KXH45443.1_7235	Colletotrichum_orbiculare_MAFF_240422_GCA_000350065.2_lcl|AMCV02000005.1_cds_TDZ23710.1_2777	Colletotrichum_orchidophilum_GCA_001831195.1_lcl|MJBS01000078.1_cds_OHE95810.1_12838, Colletotrichum_orchidophilum_GCA_001831195.1_lcl|MJBS01000078.1_cds_OHE95811.1_12839	Colletotrichum_plurivorum_GCA_014235945.1_lcl|WIGO01000004.1_cds_KAF6841085.1_646, Colletotrichum_plurivorum_GCA_014235945.1_lcl|WIGO01000004.1_cds_KAF6841086.1_647	Colletotrichum_salicis_GCA_001563125.1_lcl|JFFI01000482.1_cds_KXH67418.1_2272, Colletotrichum_salicis_GCA_001563125.1_lcl|JFFI01000482.1_cds_KXH67419.1_2273	Colletotrichum_scovillei_GCA_011075155.1_lcl|JAAJBS010000004.1_cds_KAF4781867.1_4299, Colletotrichum_scovillei_GCA_011075155.1_lcl|JAAJBS010000004.1_cds_KAF4782037.1_4300	Colletotrichum_scovillei_GCA_018906675.1_lcl|JAESDO010000005.1_cds_KAG7069581.1_11087, Colletotrichum_scovillei_GCA_018906675.1_lcl|JAESDO010000005.1_cds_KAG7069584.1_11088	Colletotrichum_scovillei_GCA_018906765.1_lcl|JAESDN010000005.1_cds_KAG7050538.1_11122, Colletotrichum_scovillei_GCA_018906765.1_lcl|JAESDN010000005.1_cds_KAG7050541.1_11123	Colletotrichum_scovillei_GCA_018907675.1_lcl|JAESDM010000005.1_cds_KAG7073585.1_11313, Colletotrichum_scovillei_GCA_018907675.1_lcl|JAESDM010000005.1_cds_KAG7073588.1_11314	Colletotrichum_shisoi_GCA_006783085.1_lcl|PUHP01000085.1_cds_TQN73596.1_1811	Colletotrichum_siamense_GCA_013201745.1_lcl|QPMT01000007.1_cds_KAF4862757.1_3094, Colletotrichum_siamense_GCA_013201745.1_lcl|QPMT01000007.1_cds_KAF4862758.1_3095	Colletotrichum_siamense_GCA_013201755.1_lcl|QPMR01000012.1_cds_KAF4819626.1_4289, Colletotrichum_siamense_GCA_013201755.1_lcl|QPMR01000012.1_cds_KAF4819627.1_4288	Colletotrichum_siamense_GCA_013201795.1_lcl|QPMS01000008.1_cds_KAF4850891.1_3683, Colletotrichum_siamense_GCA_013201795.1_lcl|QPMS01000008.1_cds_KAF4850898.1_3684	Colletotrichum_siamense_GCA_013201865.1_lcl|QPMU01000015.1_cds_KAF4874731.1_6023, Colletotrichum_siamense_GCA_013201865.1_lcl|QPMU01000015.1_cds_KAF4874734.1_6024	Colletotrichum_siamense_GCA_013390195.1_lcl|QPNA01000001.1_cds_KAF5515816.1_815, Colletotrichum_siamense_GCA_013390195.1_lcl|QPNA01000001.1_cds_KAF5515817.1_814	Colletotrichum_sidae_GCA_004367935.1_lcl|QAPF01000049.1_cds_TEA19353.1_3333	Colletotrichum_simmondsii_GCA_001563135.1_lcl|JFBX01000406.1_cds_KXH39433.1_6232, Colletotrichum_simmondsii_GCA_001563135.1_lcl|JFBX01000406.1_cds_KXH39434.1_6233	Colletotrichum_sojae_GCA_014235955.1_lcl|WIGN01000048.1_cds_KAF6813911.1_4316, Colletotrichum_sojae_GCA_014235955.1_lcl|WIGN01000048.1_cds_KAF6813912.1_4317	Colletotrichum_spaethianum_GCA_022836535.1_lcl|BQXU01000004.1_cds_GKT42065.1_2246, Colletotrichum_spaethianum_GCA_022836535.1_lcl|BQXU01000004.1_cds_GKT42066.1_2247, Colletotrichum_spaethianum_GCA_022836535.1_lcl|BQXU01000004.1_cds_GKT42067.1_2248
OG0000013	Colletotrichum_abscissum_GCA_023376855.1_lcl|SDAQ01000185.1_cds_KAI3531456.1_14187, Colletotrichum_abscissum_GCA_023376855.1_lcl|SDAQ01000185.1_cds_KAI3531457.1_14188	Colletotrichum_aenigma_GCA_013390185.1_lcl|QPNB01000008.1_cds_KAF5512996.1_12124, Colletotrichum_aenigma_GCA_013390185.1_lcl|QPNB01000008.1_cds_KAF5512997.1_12123	Colletotrichum_asianum_GCA_009806415.1_lcl|WOWK01000010.1_cds_KAF0329791.1_17099	Colletotrichum_camelliae_GCA_011947485.2_lcl|JAATWK020000023.1_cds_KAH0438948.1_6111, Colletotrichum_camelliae_GCA_011947485.2_lcl|JAATWK020000023.1_cds_KAH0438949.1_6112	Colletotrichum_chlorophyti_GCA_001937105.1_lcl|MPGH01000010.1_cds_OLN97264.1_132, Colletotrichum_chlorophyti_GCA_001937105.1_lcl|MPGH01000010.1_cds_OLN97267.1_133	Colletotrichum_filicis_GCA_023376865.1_lcl|MOOC01000026.1_cds_KAI3545358.1_8746, Colletotrichum_filicis_GCA_023376865.1_lcl|MOOC01000026.1_cds_KAI3545359.1_8747	Colletotrichum_fioriniae_PJ7_GCA_000582985.1_lcl|JARH01000132.1_cds_EXF85037.1_1645, Colletotrichum_fioriniae_PJ7_GCA_000582985.1_lcl|JARH01000132.1_cds_EXF85038.1_1646	Colletotrichum_fructicola_GCA_009771025.1_lcl|SSNE01000002.1_cds_KAE9583181.1_5373, Colletotrichum_fructicola_GCA_009771025.1_lcl|SSNE01000002.1_cds_KAE9583182.1_5372	Colletotrichum_fructicola_GCA_012932255.1_lcl|QLYQ01000596.1_cds_KAF4412765.1_2617	Colletotrichum_fructicola_GCA_013201875.1_lcl|QPMV01000009.1_cds_KAF4902074.1_2461	Colletotrichum_fructicola_GCA_013201905.1_lcl|QPMW01000015.1_cds_KAF4912315.1_3861	Colletotrichum_fructicola_GCA_013201925.1_lcl|QPMY01000049.1_cds_KAF4934664.1_8353	Colletotrichum_fructicola_GCA_013390205.1_lcl|QPMX01000008.1_cds_KAF5487890.1_12507	Colletotrichum_fructicola_Nara_gc5_GCA_000319635.1_lcl|KB020846.1_cds_ELA29618.1_8908	Colletotrichum_fructicola_Nara_gc5_GCA_000319635.2_lcl|ANPB02000006.1_cds_KAF4480258.1_10934, Colletotrichum_fructicola_Nara_gc5_GCA_000319635.2_lcl|ANPB02000006.1_cds_KAF4480259.1_10935	Colletotrichum_gloeosporioides_23_GCA_021432615.1_lcl|MU270216.1_cds_KAH9235000.1_8546, Colletotrichum_gloeosporioides_23_GCA_021432615.1_lcl|MU270216.1_cds_KAH9235001.1_8547	Colletotrichum_gloeosporioides_Cg-14_GCA_000446055.1_lcl|AMYD01003578.1_cds_EQB45973.1_13591, Colletotrichum_gloeosporioides_Cg-14_GCA_000446055.1_lcl|AMYD01003578.1_cds_EQB45974.1_13592	Colletotrichum_gloeosporioides_GCA_011800055.1_lcl|WVTB01000117.1_cds_KAF3797217.1_1614	Colletotrichum_gloeosporioides_g13731.t1	Colletotrichum_graminicola_M1.001_GCA_000149035.1_lcl|GG697335.1_cds_EFQ26725.1_1869, Colletotrichum_graminicola_M1.001_GCA_000149035.1_lcl|GG697335.1_cds_EFQ26726.1_1870	Colletotrichum_higginsianum_GCA_000313795.2_lcl|CACQ02003635.1_cds_CCF39689.1_7971, Colletotrichum_higginsianum_GCA_000313795.2_lcl|CACQ02003635.1_cds_CCF39690.1_7972	Colletotrichum_higginsianum_GCA_004920355.1_lcl|MWPZ01000006.1_cds_TIC95150.1_10450, Colletotrichum_higginsianum_GCA_004920355.1_lcl|MWPZ01000006.1_cds_TIC95151.1_10449	Colletotrichum_higginsianum_GCA_023705605.1_lcl|BPPY01000004.1_cds_GJC97163.1_5989, Colletotrichum_higginsianum_GCA_023705605.1_lcl|BPPY01000004.1_cds_GJC97164.1_5990	Colletotrichum_higginsianum_IMI_349063_GCA_001672515.1_lcl|CM004459.1_cds_OBR08772.1_7537, Colletotrichum_higginsianum_IMI_349063_GCA_001672515.1_lcl|CM004459.1_cds_OBR08773.1_7538	Colletotrichum_incanum_GCA_001625285.1_lcl|LFIW01002718.1_cds_KZL63947.1_9410, Colletotrichum_incanum_GCA_001625285.1_lcl|LFIW01002718.1_cds_KZL63948.1_9409	Colletotrichum_incanum_GCA_001855235.1_lcl|KV841850.1_cds_OHW97668.1_3673, Colletotrichum_incanum_GCA_001855235.1_lcl|KV841850.1_cds_OHW97669.1_3674	Colletotrichum_karsti_GCA_011947395.2_lcl|JAATWM020000007.1_cds_KAF9879348.1_12038, Colletotrichum_karsti_GCA_011947395.2_lcl|JAATWM020000007.1_cds_KAF9879349.1_12039	Colletotrichum_liriopes_GCA_022179045.1_lcl|BPPX01000010.1_cds_GJC82895.1_5733, Colletotrichum_liriopes_GCA_022179045.1_lcl|BPPX01000010.1_cds_GJC82896.1_5734, Colletotrichum_liriopes_GCA_022179045.1_lcl|BPPX01000010.1_cds_GJC82897.1_5735	Colletotrichum_lupini_GCA_023278565.1_lcl|CP019476.1_cds_UQC83140.1_8594, Colletotrichum_lupini_GCA_023278565.1_lcl|CP019476.1_cds_UQC83141.1_8595	Colletotrichum_musicola_GCA_014235935.1_lcl|WIGM01000280.1_cds_KAF6830669.1_7665, Colletotrichum_musicola_GCA_014235935.1_lcl|WIGM01000280.1_cds_KAF6830670.1_7666	Colletotrichum_nymphaeae_SA-01_GCA_001563115.1_lcl|JEMN01001567.1_cds_KXH33142.1_11897, Colletotrichum_nymphaeae_SA-01_GCA_001563115.1_lcl|JEMN01001567.1_cds_KXH33143.1_11898	Colletotrichum_orbiculare_MAFF_240422_GCA_000350065.2_lcl|AMCV02000015.1_cds_TDZ21287.1_6076, Colletotrichum_orbiculare_MAFF_240422_GCA_000350065.2_lcl|AMCV02000015.1_cds_TDZ21321.1_6075	Colletotrichum_orchidophilum_GCA_001831195.1_lcl|MJBS01000069.1_cds_OHE96437.1_11944, Colletotrichum_orchidophilum_GCA_001831195.1_lcl|MJBS01000069.1_cds_OHE96438.1_11945	Colletotrichum_plurivorum_GCA_014235945.1_lcl|WIGO01000016.1_cds_KAF6838876.1_2145, Colletotrichum_plurivorum_GCA_014235945.1_lcl|WIGO01000016.1_cds_KAF6838877.1_2146	Colletotrichum_salicis_GCA_001563125.1_lcl|JFFI01001452.1_cds_KXH59853.1_7129, Colletotrichum_salicis_GCA_001563125.1_lcl|JFFI01001452.1_cds_KXH59854.1_7130	Colletotrichum_scovillei_GCA_011075155.1_lcl|JAAJBS010000006.1_cds_KAF4779466.1_6040	Colletotrichum_scovillei_GCA_018906675.1_lcl|JAESDO010000001.1_cds_KAG7076876.1_1221, Colletotrichum_scovillei_GCA_018906675.1_lcl|JAESDO010000001.1_cds_KAG7076883.1_1220	Colletotrichum_scovillei_GCA_018906765.1_lcl|JAESDN010000001.1_cds_KAG7058306.1_1227, Colletotrichum_scovillei_GCA_018906765.1_lcl|JAESDN010000001.1_cds_KAG7058312.1_1226	Colletotrichum_scovillei_GCA_018907675.1_lcl|JAESDM010000001.1_cds_KAG7084022.1_1231, Colletotrichum_scovillei_GCA_018907675.1_lcl|JAESDM010000001.1_cds_KAG7084028.1_1230	Colletotrichum_shisoi_GCA_006783085.1_lcl|PUHP01000124.1_cds_TQN73054.1_2361, Colletotrichum_shisoi_GCA_006783085.1_lcl|PUHP01000124.1_cds_TQN73055.1_2360	Colletotrichum_siamense_GCA_013201745.1_lcl|QPMT01000021.1_cds_KAF4858372.1_7330	Colletotrichum_siamense_GCA_013201755.1_lcl|QPMR01000079.1_cds_KAF4807246.1_13588	Colletotrichum_siamense_GCA_013201795.1_lcl|QPMS01000026.1_cds_KAF4842370.1_8749	Colletotrichum_siamense_GCA_013201865.1_lcl|QPMU01000024.1_cds_KAF4872362.1_8521	Colletotrichum_siamense_GCA_013390195.1_lcl|QPNA01000008.1_cds_KAF5489654.1_12175	Colletotrichum_sidae_GCA_004367935.1_lcl|QAPF01000180.1_cds_TEA13942.1_8263, Colletotrichum_sidae_GCA_004367935.1_lcl|QAPF01000180.1_cds_TEA13945.1_8262	Colletotrichum_simmondsii_GCA_001563135.1_lcl|JFBX01000143.1_cds_KXH48033.1_2640, Colletotrichum_simmondsii_GCA_001563135.1_lcl|JFBX01000143.1_cds_KXH48034.1_2641	Colletotrichum_sojae_GCA_014235955.1_lcl|WIGN01000129.1_cds_KAF6807818.1_7938, Colletotrichum_sojae_GCA_014235955.1_lcl|WIGN01000129.1_cds_KAF6807819.1_7939	Colletotrichum_spaethianum_GCA_022836535.1_lcl|BQXU01000040.1_cds_GKT50730.1_10911, Colletotrichum_spaethianum_GCA_022836535.1_lcl|BQXU01000040.1_cds_GKT50731.1_10912
OG0000014			Colletotrichum_asianum_GCA_009806415.1_lcl|WOWK01000001.1_cds_KAF0332007.1_17216, Colletotrichum_asianum_GCA_009806415.1_lcl|WOWK01000001.1_cds_KAF0332628.1_17837, Colletotrichum_asianum_GCA_009806415.1_lcl|WOWK01000002.1_cds_KAF0331932.1_7527, Colletotrichum_asianum_GCA_009806415.1_lcl|WOWK01000003.1_cds_KAF0331653.1_13912, Colletotrichum_asianum_GCA_009806415.1_lcl|WOWK01000004.1_cds_KAF0331194…
OG0000015	Colletotrichum_abscissum_GCA_023376855.1_lcl|SDAQ01000001.1_cds_KAI3559437.1_412, Colletotrichum_abscissum_GCA_023376855.1_lcl|SDAQ01000001.1_cds_KAI3559444.1_419	Colletotrichum_aenigma_GCA_013390185.1_lcl|QPNB01000001.1_cds_KAF5527449.1_1411, Colletotrichum_aenigma_GCA_013390185.1_lcl|QPNB01000001.1_cds_KAF5527567.1_1412	Colletotrichum_asianum_GCA_009806415.1_lcl|WOWK01000024.1_cds_KAF0327362.1_2717		Colletotrichum_chlorophyti_GCA_001937105.1_lcl|MPGH01000088.1_cds_OLN87976.1_9896, Colletotrichum_chlorophyti_GCA_001937105.1_lcl|MPGH01000088.1_cds_OLN88232.1_9891	Colletotrichum_filicis_GCA_023376865.1_lcl|MOOC01000197.1_cds_KAI3529074.1_6292, Colletotrichum_filicis_GCA_023376865.1_lcl|MOOC01000197.1_cds_KAI3529088.1_6306	Colletotrichum_fioriniae_PJ7_GCA_000582985.1_lcl|JARH01000062.1_cds_EXF85812.1_849, Colletotrichum_fioriniae_PJ7_GCA_000582985.1_lcl|JARH01000682.1_cds_EXF77747.1_8893	Colletotrichum_fructicola_GCA_009771025.1_lcl|SSNE01000017.1_cds_KAE9576827.1_4208, Colletotrichum_fructicola_GCA_009771025.1_lcl|SSNE01000017.1_cds_KAE9576830.1_4209	Colletotrichum_fructicola_GCA_012932255.1_lcl|QLYQ01000594.1_cds_KAF4413408.1_4252, Colletotrichum_fructicola_GCA_012932255.1_lcl|QLYQ01000594.1_cds_KAF4413409.1_4253	Colletotrichum_fructicola_GCA_013201875.1_lcl|QPMV01000004.1_cds_KAF4904172.1_1296, Colletotrichum_fructicola_GCA_013201875.1_lcl|QPMV01000004.1_cds_KAF4904175.1_1295	Colletotrichum_fructicola_GCA_013201905.1_lcl|QPMW01000070.1_cds_KAF4898210.1_10871, Colletotrichum_fructicola_GCA_013201905.1_lcl|QPMW01000070.1_cds_KAF4898211.1_10870	Colletotrichum_fructicola_GCA_013201925.1_lcl|QPMY01000021.1_cds_KAF4938295.1_4796, Colletotrichum_fructicola_GCA_013201925.1_lcl|QPMY01000021.1_cds_KAF4938296.1_4797	Colletotrichum_fructicola_GCA_013390205.1_lcl|QPMX01000001.1_cds_KAF5514527.1_1466, Colletotrichum_fructicola_GCA_013390205.1_lcl|QPMX01000001.1_cds_KAF5514530.1_1465	Colletotrichum_fructicola_Nara_gc5_GCA_000319635.1_lcl|KB020570.1_cds_ELA35414.1_3113	Colletotrichum_fructicola_Nara_gc5_GCA_000319635.2_lcl|ANPB02000001.1_cds_KAF4491340.1_1507, Colletotrichum_fructicola_Nara_gc5_GCA_000319635.2_lcl|ANPB02000001.1_cds_KAF4491881.1_1506	Colletotrichum_gloeosporioides_23_GCA_021432615.1_lcl|MU270209.1_cds_KAH9243872.1_1603, Colletotrichum_gloeosporioides_23_GCA_021432615.1_lcl|MU270209.1_cds_KAH9243873.1_1604	Colletotrichum_gloeosporioides_Cg-14_GCA_000446055.1_lcl|AMYD01004049.1_cds_EQB44261.1_15312	Colletotrichum_gloeosporioides_GCA_011800055.1_lcl|WVTB01000036.1_cds_KAF3806238.1_6126	Colletotrichum_gloeosporioides_g1449.t1	Colletotrichum_graminicola_M1.001_GCA_000149035.1_lcl|GG697331.1_cds_EFQ25023.1_167, Colletotrichum_graminicola_M1.001_GCA_000149035.1_lcl|GG697331.1_cds_EFQ25024.1_168	Colletotrichum_higginsianum_GCA_000313795.2_lcl|CACQ02000878.1_cds_CCF33743.1_2025, Colletotrichum_higginsianum_GCA_000313795.2_lcl|CACQ02002690.1_cds_CCF37889.1_6171	Colletotrichum_higginsianum_GCA_004920355.1_lcl|MWPZ01000003.1_cds_TID01322.1_5659, Colletotrichum_higginsianum_GCA_004920355.1_lcl|MWPZ01000003.1_cds_TID01323.1_5658	Colletotrichum_higginsianum_GCA_023705605.1_lcl|BPPY01000003.1_cds_GJC95777.1_4603, Colletotrichum_higginsianum_GCA_023705605.1_lcl|BPPY01000003.1_cds_GJC95778.1_4604, Colletotrichum_higginsianum_GCA_023705605.1_lcl|BPPY01000003.1_cds_GJC95779.1_4605	Colletotrichum_higginsianum_IMI_349063_GCA_001672515.1_lcl|CM004456.1_cds_OBR13557.1_2283, Colletotrichum_higginsianum_IMI_349063_GCA_001672515.1_lcl|CM004456.1_cds_OBR13558.1_2284	Colletotrichum_incanum_GCA_001625285.1_lcl|LFIW01000658.1_cds_KZL85323.1_12042	Colletotrichum_incanum_GCA_001855235.1_lcl|KV842072.1_cds_OHW93626.1_7762, Colletotrichum_incanum_GCA_001855235.1_lcl|KV842072.1_cds_OHW93627.1_7763	Colletotrichum_karsti_GCA_011947395.2_lcl|JAATWM020000021.1_cds_KAF9875527.1_4150	Colletotrichum_liriopes_GCA_022179045.1_lcl|BPPX01000006.1_cds_GJC80706.1_3544, Colletotrichum_liriopes_GCA_022179045.1_lcl|BPPX01000006.1_cds_GJC80707.1_3545, Colletotrichum_liriopes_GCA_022179045.1_lcl|BPPX01000006.1_cds_GJC80708.1_3546	Colletotrichum_lupini_GCA_023278565.1_lcl|CP019474.1_cds_UQC77586.1_3040, Colletotrichum_lupini_GCA_023278565.1_lcl|CP019474.1_cds_UQC77599.1_3053	Colletotrichum_musicola_GCA_014235935.1_lcl|WIGM01000014.1_cds_KAF6844590.1_976, Colletotrichum_musicola_GCA_014235935.1_lcl|WIGM01000014.1_cds_KAF6844592.1_978	Colletotrichum_nymphaeae_SA-01_GCA_001563115.1_lcl|JEMN01000012.1_cds_KXH65236.1_149, Colletotrichum_nymphaeae_SA-01_GCA_001563115.1_lcl|JEMN01001560.1_cds_KXH33575.1_11791		Colletotrichum_orchidophilum_GCA_001831195.1_lcl|MJBS01000097.1_cds_OHE94554.1_14343, Colletotrichum_orchidophilum_GCA_001831195.1_lcl|MJBS01000097.1_cds_OHE94566.1_14355	Colletotrichum_plurivorum_GCA_014235945.1_lcl|WIGO01000011.1_cds_KAF6839757.1_1628, Colletotrichum_plurivorum_GCA_014235945.1_lcl|WIGO01000011.1_cds_KAF6839758.1_1629	Colletotrichum_salicis_GCA_001563125.1_lcl|JFFI01000167.1_cds_KXH69066.1_643, Colletotrichum_salicis_GCA_001563125.1_lcl|JFFI01001866.1_cds_KXH52209.1_9715	Colletotrichum_scovillei_GCA_011075155.1_lcl|JAAJBS010000003.1_cds_KAF4782873.1_3472, Colletotrichum_scovillei_GCA_011075155.1_lcl|JAAJBS010000003.1_cds_KAF4783047.1_3477, Colletotrichum_scovillei_GCA_011075155.1_lcl|JAAJBS010000005.1_cds_KAF4781285.1_4567	Colletotrichum_scovillei_GCA_018906675.1_lcl|JAESDO010000004.1_cds_KAG7070928.1_10003, Colletotrichum_scovillei_GCA_018906675.1_lcl|JAESDO010000004.1_cds_KAG7070956.1_10015	Colletotrichum_scovillei_GCA_018906765.1_lcl|JAESDN010000004.1_cds_KAG7051894.1_10044, Colletotrichum_scovillei_GCA_018906765.1_lcl|JAESDN010000004.1_cds_KAG7051922.1_10056	Colletotrichum_scovillei_GCA_018907675.1_lcl|JAESDM010000004.1_cds_KAG7079174.1_10232, Colletotrichum_scovillei_GCA_018907675.1_lcl|JAESDM010000004.1_cds_KAG7079201.1_10244	Colletotrichum_shisoi_GCA_006783085.1_lcl|PUHP01000012.1_cds_TQN75030.1_397, Colletotrichum_shisoi_GCA_006783085.1_lcl|PUHP01001567.1_cds_TQN65550.1_9857	Colletotrichum_siamense_GCA_013201745.1_lcl|QPMT01000001.1_cds_KAF4867028.1_610	Colletotrichum_siamense_GCA_013201755.1_lcl|QPMR01000002.1_cds_KAF4824892.1_967	Colletotrichum_siamense_GCA_013201795.1_lcl|QPMS01000006.1_cds_KAF4852566.1_2824	Colletotrichum_siamense_GCA_013201865.1_lcl|QPMU01000011.1_cds_KAF4875842.1_5041	Colletotrichum_siamense_GCA_013390195.1_lcl|QPNA01000001.1_cds_KAF5517073.1_1407, Colletotrichum_siamense_GCA_013390195.1_lcl|QPNA01000001.1_cds_KAF5517074.1_1406		Colletotrichum_simmondsii_GCA_001563135.1_lcl|JFBX01000554.1_cds_KXH35861.1_7853, Colletotrichum_simmondsii_GCA_001563135.1_lcl|JFBX01000554.1_cds_KXH35868.1_7860	Colletotrichum_sojae_GCA_014235955.1_lcl|WIGN01000172.1_cds_KAF6805849.1_9202, Colletotrichum_sojae_GCA_014235955.1_lcl|WIGN01000172.1_cds_KAF6805850.1_9203	Colletotrichum_spaethianum_GCA_022836535.1_lcl|BQXU01000017.1_cds_GKT46705.1_6886, Colletotrichum_spaethianum_GCA_022836535.1_lcl|BQXU01000017.1_cds_GKT46706.1_6887
OG0000016	Colletotrichum_abscissum_GCA_023376855.1_lcl|SDAQ01000010.1_cds_KAI3556816.1_2822	Colletotrichum_aenigma_GCA_013390185.1_lcl|QPNB01000005.1_cds_KAF5520903.1_7688, Colletotrichum_aenigma_GCA_013390185.1_lcl|QPNB01000005.1_cds_KAF5520904.1_7689	Colletotrichum_asianum_GCA_009806415.1_lcl|WOWK01000035.1_cds_KAF0325611.1_15997	Colletotrichum_camelliae_GCA_011947485.2_lcl|JAATWK020000124.1_cds_KAH0428050.1_1704, Colletotrichum_camelliae_GCA_011947485.2_lcl|JAATWK020000124.1_cds_KAH0428051.1_1705		Colletotrichum_filicis_GCA_023376865.1_lcl|MOOC01000071.1_cds_KAI3538146.1_15117, Colletotrichum_filicis_GCA_023376865.1_lcl|MOOC01000071.1_cds_KAI3538147.1_15118	Colletotrichum_fioriniae_PJ7_GCA_000582985.1_lcl|JARH01000363.1_cds_EXF81627.1_5045	Colletotrichum_fructicola_GCA_009771025.1_lcl|SSNE01000085.1_cds_KAE9567029.1_17492, Colletotrichum_fructicola_GCA_009771025.1_lcl|SSNE01000085.1_cds_KAE9567031.1_17491	Colletotrichum_fructicola_GCA_012932255.1_lcl|QLYQ01000037.1_cds_KAF4420682.1_5006, Colletotrichum_fructicola_GCA_012932255.1_lcl|QLYQ01000037.1_cds_KAF4420683.1_5007	Colletotrichum_fructicola_GCA_013201875.1_lcl|QPMV01000127.1_cds_KAF4884325.1_12805, Colletotrichum_fructicola_GCA_013201875.1_lcl|QPMV01000127.1_cds_KAF4884326.1_12804	Colletotrichum_fructicola_GCA_013201905.1_lcl|QPMW01000033.1_cds_KAF4907915.1_7024, Colletotrichum_fructicola_GCA_013201905.1_lcl|QPMW01000033.1_cds_KAF4907916.1_7025	Colletotrichum_fructicola_GCA_013201925.1_lcl|QPMY01000020.1_cds_KAF4938494.1_4514, Colletotrichum_fructicola_GCA_013201925.1_lcl|QPMY01000020.1_cds_KAF4938496.1_4513	Colletotrichum_fructicola_GCA_013390205.1_lcl|QPMX01000005.1_cds_KAF5496227.1_7917, Colletotrichum_fructicola_GCA_013390205.1_lcl|QPMX01000005.1_cds_KAF5496412.1_7918	Colletotrichum_fructicola_Nara_gc5_GCA_000319635.1_lcl|KB021006.1_cds_ELA26980.1_11546	Colletotrichum_fructicola_Nara_gc5_GCA_000319635.2_lcl|ANPB02000010.1_cds_KAF4475235.1_16468, Colletotrichum_fructicola_Nara_gc5_GCA_000319635.2_lcl|ANPB02000010.1_cds_KAF4475423.1_16467	Colletotrichum_gloeosporioides_23_GCA_021432615.1_lcl|MU270223.1_cds_KAH9231085.1_12665, Colletotrichum_gloeosporioides_23_GCA_021432615.1_lcl|MU270223.1_cds_KAH9231086.1_12666	Colletotrichum_gloeosporioides_Cg-14_GCA_000446055.1_lcl|AMYD01000423.1_cds_EQB57759.1_1792, Colletotrichum_gloeosporioides_Cg-14_GCA_000446055.1_lcl|AMYD01000423.1_cds_EQB57760.1_1793	Colletotrichum_gloeosporioides_GCA_011800055.1_lcl|WVTB01000072.1_cds_12768	Colletotrichum_gloeosporioides_g9288.t1, Colletotrichum_gloeosporioides_g9289.t1	Colletotrichum_graminicola_M1.001_GCA_000149035.1_lcl|GG697414.1_cds_EFQ36192.1_11336, Colletotrichum_graminicola_M1.001_GCA_000149035.1_lcl|GG697414.1_cds_EFQ36193.1_11337	Colletotrichum_higginsianum_GCA_000313795.2_lcl|CACQ02003403.1_cds_CCF39272.1_7554, Colletotrichum_higginsianum_GCA_000313795.2_lcl|CACQ02003403.1_cds_CCF39273.1_7555	Colletotrichum_higginsianum_GCA_004920355.1_lcl|MWPZ01000001.1_cds_TID06462.1_43, Colletotrichum_higginsianum_GCA_004920355.1_lcl|MWPZ01000001.1_cds_TID06463.1_44	Colletotrichum_higginsianum_GCA_023705605.1_lcl|BPPY01000007.1_cds_GJD00254.1_9079, Colletotrichum_higginsianum_GCA_023705605.1_lcl|BPPY01000007.1_cds_GJD00255.1_9080	Colletotrichum_higginsianum_IMI_349063_GCA_001672515.1_lcl|CM004463.1_cds_OBR02279.1_13505, Colletotrichum_higginsianum_IMI_349063_GCA_001672515.1_lcl|CM004463.1_cds_OBR02280.1_13506	Colletotrichum_incanum_GCA_001625285.1_lcl|LFIW01002205.1_cds_KZL78856.1_6283	Colletotrichum_incanum_GCA_001855235.1_lcl|KV841886.1_cds_OHW97048.1_4232	Colletotrichum_karsti_GCA_011947395.2_lcl|JAATWM020000025.1_cds_KAF9874593.1_4971, Colletotrichum_karsti_GCA_011947395.2_lcl|JAATWM020000025.1_cds_KAF9874594.1_4972	Colletotrichum_liriopes_GCA_022179045.1_lcl|BPPX01000002.1_cds_GJC78563.1_1401, Colletotrichum_liriopes_GCA_022179045.1_lcl|BPPX01000002.1_cds_GJC78564.1_1402	Colletotrichum_lupini_GCA_023278565.1_lcl|CP019472.1_cds_UQC76794.1_18220	Colletotrichum_musicola_GCA_014235935.1_lcl|WIGM01001339.1_cds_KAF6800315.1_15553, Colletotrichum_musicola_GCA_014235935.1_lcl|WIGM01001339.1_cds_KAF6800316.1_15554	Colletotrichum_nymphaeae_SA-01_GCA_001563115.1_lcl|JEMN01000069.1_cds_KXH64558.1_621	Colletotrichum_orbiculare_MAFF_240422_GCA_000350065.2_lcl|AMCV02000004.1_cds_TDZ24597.1_2550, Colletotrichum_orbiculare_MAFF_240422_GCA_000350065.2_lcl|AMCV02000004.1_cds_TDZ24807.1_2549	Colletotrichum_orchidophilum_GCA_001831195.1_lcl|MJBS01000027.1_cds_OHF00434.1_6826	Colletotrichum_plurivorum_GCA_014235945.1_lcl|WIGO01000134.1_cds_KAF6827656.1_8948, Colletotrichum_plurivorum_GCA_014235945.1_lcl|WIGO01000134.1_cds_KAF6827657.1_8949	Colletotrichum_salicis_GCA_001563125.1_lcl|JFFI01000234.1_cds_KXH68738.1_929, Colletotrichum_salicis_GCA_001563125.1_lcl|JFFI01000234.1_cds_KXH68739.1_930	Colletotrichum_scovillei_GCA_011075155.1_lcl|JAAJBS010000007.1_cds_KAF4778471.1_7955, Colletotrichum_scovillei_GCA_011075155.1_lcl|JAAJBS010000007.1_cds_KAF4778546.1_7954	Colletotrichum_scovillei_GCA_018906675.1_lcl|JAESDO010000013.1_cds_KAG7062032.1_5445	Colletotrichum_scovillei_GCA_018906765.1_lcl|JAESDN010000013.1_cds_KAG7042001.1_5453	Colletotrichum_scovillei_GCA_018907675.1_lcl|JAESDM010000013.1_cds_KAG7039826.1_5470	Colletotrichum_shisoi_GCA_006783085.1_lcl|PUHP01000487.1_cds_TQN69678.1_5728, Colletotrichum_shisoi_GCA_006783085.1_lcl|PUHP01000487.1_cds_TQN69679.1_5727	Colletotrichum_siamense_GCA_013201745.1_lcl|QPMT01000019.1_cds_KAF4858963.1_6774, Colletotrichum_siamense_GCA_013201745.1_lcl|QPMT01000019.1_cds_KAF4858965.1_6773	Colletotrichum_siamense_GCA_013201755.1_lcl|QPMR01000074.1_cds_KAF4807521.1_13290, Colletotrichum_siamense_GCA_013201755.1_lcl|QPMR01000074.1_cds_KAF4807542.1_13289	Colletotrichum_siamense_GCA_013201795.1_lcl|QPMS01000020.1_cds_KAF4844516.1_7224, Colletotrichum_siamense_GCA_013201795.1_lcl|QPMS01000020.1_cds_KAF4844520.1_7223	Colletotrichum_siamense_GCA_013201865.1_lcl|QPMU01000023.1_cds_KAF4872635.1_8210, Colletotrichum_siamense_GCA_013201865.1_lcl|QPMU01000023.1_cds_KAF4872636.1_8211	Colletotrichum_siamense_GCA_013390195.1_lcl|QPNA01000005.1_cds_KAF5496958.1_8999, Colletotrichum_siamense_GCA_013390195.1_lcl|QPNA01000005.1_cds_KAF5498090.1_8998	Colletotrichum_sidae_GCA_004367935.1_lcl|QAPF01000087.1_cds_TEA17361.1_5212, Colletotrichum_sidae_GCA_004367935.1_lcl|QAPF01000087.1_cds_TEA17362.1_5213	Colletotrichum_simmondsii_GCA_001563135.1_lcl|JFBX01000047.1_cds_KXH52231.1_620	Colletotrichum_sojae_GCA_014235955.1_lcl|WIGN01000036.1_cds_KAF6815339.1_3601, Colletotrichum_sojae_GCA_014235955.1_lcl|WIGN01000036.1_cds_KAF6815340.1_3602	Colletotrichum_spaethianum_GCA_022836535.1_lcl|BQXU01000012.1_cds_GKT45465.1_5646, Colletotrichum_spaethianum_GCA_022836535.1_lcl|BQXU01000012.1_cds_GKT45466.1_5647
OG0000017	Colletotrichum_abscissum_GCA_023376855.1_lcl|SDAQ01000003.1_cds_KAI3558482.1_1097	Colletotrichum_aenigma_GCA_013390185.1_lcl|QPNB01000007.1_cds_KAF5518076.1_10339	Colletotrichum_asianum_GCA_009806415.1_lcl|WOWK01000087.1_cds_KAF0320054.1_3294	Colletotrichum_camelliae_GCA_011947485.2_lcl|JAATWK020000074.1_cds_KAH0431948.1_12687, Colletotrichum_camelliae_GCA_011947485.2_lcl|JAATWK020000074.1_cds_KAH0431949.1_12688	Colletotrichum_chlorophyti_GCA_001937105.1_lcl|MPGH01000067.1_cds_OLN90027.1_8323, Colletotrichum_chlorophyti_GCA_001937105.1_lcl|MPGH01000067.1_cds_OLN90028.1_8322	Colletotrichum_filicis_GCA_023376865.1_lcl|MOOC01000263.1_cds_KAI3527485.1_8888, Colletotrichum_filicis_GCA_023376865.1_lcl|MOOC01000263.1_cds_KAI3527486.1_8889	Colletotrichum_fioriniae_PJ7_GCA_000582985.1_lcl|JARH01000271.1_cds_EXF82820.1_3824	Colletotrichum_fructicola_GCA_009771025.1_lcl|SSNE01000047.1_cds_KAE9570155.1_12724, Colletotrichum_fructicola_GCA_009771025.1_lcl|SSNE01000047.1_cds_KAE9570170.1_12725	Colletotrichum_fructicola_GCA_012932255.1_lcl|QLYQ01000032.1_cds_KAF4421683.1_13950, Colletotrichum_fructicola_GCA_012932255.1_lcl|QLYQ01000032.1_cds_KAF4421695.1_13949	Colletotrichum_fructicola_GCA_013201875.1_lcl|QPMV01000069.1_cds_KAF4889009.1_9572, Colletotrichum_fructicola_GCA_013201875.1_lcl|QPMV01000069.1_cds_KAF4889010.1_9571	Colletotrichum_fructicola_GCA_013201905.1_lcl|QPMW01000045.1_cds_KAF4904966.1_8481, Colletotrichum_fructicola_GCA_013201905.1_lcl|QPMW01000045.1_cds_KAF4904967.1_8480	Colletotrichum_fructicola_GCA_013201925.1_lcl|QPMY01000065.1_cds_KAF4933171.1_9865, Colletotrichum_fructicola_GCA_013201925.1_lcl|QPMY01000065.1_cds_KAF4933174.1_9866	Colletotrichum_fructicola_GCA_013390205.1_lcl|QPMX01000006.1_cds_KAF5493700.1_9334, Colletotrichum_fructicola_GCA_013390205.1_lcl|QPMX01000006.1_cds_KAF5493701.1_9335	Colletotrichum_fructicola_Nara_gc5_GCA_000319635.1_lcl|KB020836.1_cds_ELA29701.1_8826, Colletotrichum_fructicola_Nara_gc5_GCA_000319635.1_lcl|KB020836.1_cds_ELA29702.1_8827	Colletotrichum_fructicola_Nara_gc5_GCA_000319635.2_lcl|ANPB02000008.1_cds_KAF4478390.1_14201, Colletotrichum_fructicola_Nara_gc5_GCA_000319635.2_lcl|ANPB02000008.1_cds_KAF4478391.1_14202	Colletotrichum_gloeosporioides_23_GCA_021432615.1_lcl|MU270241.1_cds_KAH9226606.1_17429, Colletotrichum_gloeosporioides_23_GCA_021432615.1_lcl|MU270241.1_cds_KAH9226607.1_17430	Colletotrichum_gloeosporioides_Cg-14_GCA_000446055.1_lcl|AMYD01003430.1_cds_EQB46339.1_13228, Colletotrichum_gloeosporioides_Cg-14_GCA_000446055.1_lcl|AMYD01003430.1_cds_EQB46340.1_13229	Colletotrichum_gloeosporioides_GCA_011800055.1_lcl|WVTB01000101.1_cds_KAF3798202.1_449	Colletotrichum_gloeosporioides_g10588.t1	Colletotrichum_graminicola_M1.001_GCA_000149035.1_lcl|GG697377.1_cds_EFQ34166.1_9310, Colletotrichum_graminicola_M1.001_GCA_000149035.1_lcl|GG697377.1_cds_EFQ34167.1_9311	Colletotrichum_higginsianum_GCA_000313795.2_lcl|CACQ02007567.1_cds_CCF45250.1_13532, Colletotrichum_higginsianum_GCA_000313795.2_lcl|CACQ02007567.1_cds_CCF45251.1_13533	Colletotrichum_higginsianum_GCA_004920355.1_lcl|MWPZ01000007.1_cds_TIC94158.1_11746, Colletotrichum_higginsianum_GCA_004920355.1_lcl|MWPZ01000007.1_cds_TIC94159.1_11747	Colletotrichum_higginsianum_GCA_023705605.1_lcl|BPPY01000006.1_cds_GJD00139.1_8964, Colletotrichum_higginsianum_GCA_023705605.1_lcl|BPPY01000006.1_cds_GJD00140.1_8965	Colletotrichum_higginsianum_IMI_349063_GCA_001672515.1_lcl|CM004461.1_cds_OBR05508.1_12211, Colletotrichum_higginsianum_IMI_349063_GCA_001672515.1_lcl|CM004461.1_cds_OBR05509.1_12212	Colletotrichum_incanum_GCA_001625285.1_lcl|LFIW01002399.1_cds_KZL71770.1_7342, Colletotrichum_incanum_GCA_001625285.1_lcl|LFIW01002399.1_cds_KZL71791.1_7343	Colletotrichum_incanum_GCA_001855235.1_lcl|KV842040.1_cds_OHW94811.1_6449, Colletotrichum_incanum_GCA_001855235.1_lcl|KV842040.1_cds_OHW94812.1_6450	Colletotrichum_karsti_GCA_011947395.2_lcl|JAATWM020000051.1_cds_KAF9870716.1_10413, Colletotrichum_karsti_GCA_011947395.2_lcl|JAATWM020000051.1_cds_KAF9870717.1_10414	Colletotrichum_liriopes_GCA_022179045.1_lcl|BPPX01000033.1_cds_GJC88517.1_11355, Colletotrichum_liriopes_GCA_022179045.1_lcl|BPPX01000033.1_cds_GJC88518.1_11356	Colletotrichum_lupini_GCA_023278565.1_lcl|CP019478.1_cds_UQC87456.1_12910	Colletotrichum_musicola_GCA_014235935.1_lcl|WIGM01000340.1_cds_KAF6828359.1_8618, Colletotrichum_musicola_GCA_014235935.1_lcl|WIGM01000340.1_cds_KAF6828360.1_8619	Colletotrichum_nymphaeae_SA-01_GCA_001563115.1_lcl|JEMN01001680.1_cds_KXH29904.1_12965, Colletotrichum_nymphaeae_SA-01_GCA_001563115.1_lcl|JEMN01001680.1_cds_KXH29905.1_12966		Colletotrichum_orchidophilum_GCA_001831195.1_lcl|MJBS01000088.1_cds_OHE95113.1_13712	Colletotrichum_plurivorum_GCA_014235945.1_lcl|WIGO01000484.1_cds_KAF6810762.1_15235, Colletotrichum_plurivorum_GCA_014235945.1_lcl|WIGO01000484.1_cds_KAF6810763.1_15236	Colletotrichum_salicis_GCA_001563125.1_lcl|JFFI01002158.1_cds_KXH41565.1_11134, Colletotrichum_salicis_GCA_001563125.1_lcl|JFFI01002158.1_cds_KXH41566.1_11135	Colletotrichum_scovillei_GCA_011075155.1_lcl|JAAJBS010000012.1_cds_KAF4773116.1_12776, Colletotrichum_scovillei_GCA_011075155.1_lcl|JAAJBS010000012.1_cds_KAF4773184.1_12777	Colletotrichum_scovillei_GCA_018906675.1_lcl|JAESDO010000008.1_cds_KAG7066229.1_13223, Colletotrichum_scovillei_GCA_018906675.1_lcl|JAESDO010000008.1_cds_KAG7066230.1_13224	Colletotrichum_scovillei_GCA_018906765.1_lcl|JAESDN010000008.1_cds_KAG7046460.1_13262, Colletotrichum_scovillei_GCA_018906765.1_lcl|JAESDN010000008.1_cds_KAG7046461.1_13263	Colletotrichum_scovillei_GCA_018907675.1_lcl|JAESDM010000008.1_cds_KAG7056300.1_13443, Colletotrichum_scovillei_GCA_018907675.1_lcl|JAESDM010000008.1_cds_KAG7056301.1_13444	Colletotrichum_shisoi_GCA_006783085.1_lcl|PUHP01000631.1_cds_TQN68796.1_6610, Colletotrichum_shisoi_GCA_006783085.1_lcl|PUHP01000783.1_cds_TQN68029.1_7378	Colletotrichum_siamense_GCA_013201745.1_lcl|QPMT01000008.1_cds_KAF4862454.1_3493	Colletotrichum_siamense_GCA_013201755.1_lcl|QPMR01000062.1_cds_KAF4808424.1_12372, Colletotrichum_siamense_GCA_013201755.1_lcl|QPMR01000062.1_cds_KAF4808425.1_12373	Colletotrichum_siamense_GCA_013201795.1_lcl|QPMS01000009.1_cds_KAF4850339.1_3747	Colletotrichum_siamense_GCA_013201865.1_lcl|QPMU01000032.1_cds_KAF4870822.1_9974, Colletotrichum_siamense_GCA_013201865.1_lcl|QPMU01000032.1_cds_KAF4870823.1_9975	Colletotrichum_siamense_GCA_013390195.1_lcl|QPNA01000006.1_cds_KAF5494386.1_9084, Colletotrichum_siamense_GCA_013390195.1_lcl|QPNA01000006.1_cds_KAF5495204.1_9083		Colletotrichum_simmondsii_GCA_001563135.1_lcl|JFBX01000049.1_cds_KXH52065.1_715, Colletotrichum_simmondsii_GCA_001563135.1_lcl|JFBX01000049.1_cds_KXH52066.1_716	Colletotrichum_sojae_GCA_014235955.1_lcl|WIGN01000223.1_cds_KAF6803926.1_10549, Colletotrichum_sojae_GCA_014235955.1_lcl|WIGN01000223.1_cds_KAF6803927.1_10550	Colletotrichum_spaethianum_GCA_022836535.1_lcl|BQXU01000025.1_cds_GKT48693.1_8874, Colletotrichum_spaethianum_GCA_022836535.1_lcl|BQXU01000025.1_cds_GKT48694.1_8875
OG0000018	Colletotrichum_abscissum_GCA_023376855.1_lcl|SDAQ01000038.1_cds_KAI3551774.1_7217, Colletotrichum_abscissum_GCA_023376855.1_lcl|SDAQ01000038.1_cds_KAI3551775.1_7218	Colletotrichum_aenigma_GCA_013390185.1_lcl|QPNB01000003.1_cds_KAF5524117.1_5116, Colletotrichum_aenigma_GCA_013390185.1_lcl|QPNB01000003.1_cds_KAF5524119.1_5115	Colletotrichum_asianum_GCA_009806415.1_lcl|WOWK01000008.1_cds_KAF0330196.1_12890		Colletotrichum_chlorophyti_GCA_001937105.1_lcl|MPGH01000088.1_cds_OLN87908.1_9851, Colletotrichum_chlorophyti_GCA_001937105.1_lcl|MPGH01000088.1_cds_OLN88013.1_9852	Colletotrichum_filicis_GCA_023376865.1_lcl|MOOC01000031.1_cds_KAI3544482.1_10013	Colletotrichum_fioriniae_PJ7_GCA_000582985.1_lcl|JARH01000859.1_cds_EXF76297.1_10364	Colletotrichum_fructicola_GCA_009771025.1_lcl|SSNE01000013.1_cds_KAE9578042.1_2825, Colletotrichum_fructicola_GCA_009771025.1_lcl|SSNE01000013.1_cds_KAE9578158.1_2824	Colletotrichum_fructicola_GCA_012932255.1_lcl|QLYQ01000588.1_cds_KAF4414375.1_12050, Colletotrichum_fructicola_GCA_012932255.1_lcl|QLYQ01000588.1_cds_KAF4414481.1_12049	Colletotrichum_fructicola_GCA_013201875.1_lcl|QPMV01000011.1_cds_KAF4901433.1_2806, Colletotrichum_fructicola_GCA_013201875.1_lcl|QPMV01000011.1_cds_KAF4901434.1_2807	Colletotrichum_fructicola_GCA_013201905.1_lcl|QPMW01000003.1_cds_KAF4916059.1_1048, Colletotrichum_fructicola_GCA_013201905.1_lcl|QPMW01000003.1_cds_KAF4916063.1_1047	Colletotrichum_fructicola_GCA_013201925.1_lcl|QPMY01000005.1_cds_KAF4941762.1_1340, Colletotrichum_fructicola_GCA_013201925.1_lcl|QPMY01000005.1_cds_KAF4941763.1_1341	Colletotrichum_fructicola_GCA_013390205.1_lcl|QPMX01000003.1_cds_KAF5504837.1_4834, Colletotrichum_fructicola_GCA_013390205.1_lcl|QPMX01000003.1_cds_KAF5504840.1_4833	Colletotrichum_fructicola_Nara_gc5_GCA_000319635.1_lcl|KB020429.1_cds_ELA37570.1_903	Colletotrichum_fructicola_Nara_gc5_GCA_000319635.2_lcl|ANPB02000002.1_cds_KAF4489264.1_3945, Colletotrichum_fructicola_Nara_gc5_GCA_000319635.2_lcl|ANPB02000002.1_cds_KAF4489265.1_3944	Colletotrichum_gloeosporioides_23_GCA_021432615.1_lcl|MU270210.1_cds_KAH9242042.1_3091, Colletotrichum_gloeosporioides_23_GCA_021432615.1_lcl|MU270210.1_cds_KAH9242043.1_3092	Colletotrichum_gloeosporioides_Cg-14_GCA_000446055.1_lcl|AMYD01001336.1_cds_EQB53627.1_5939	Colletotrichum_gloeosporioides_GCA_011800055.1_lcl|WVTB01000007.1_cds_KAF3811643.1_12425	Colletotrichum_gloeosporioides_g4869.t1	Colletotrichum_graminicola_M1.001_GCA_000149035.1_lcl|GG697338.1_cds_EFQ27730.1_2874, Colletotrichum_graminicola_M1.001_GCA_000149035.1_lcl|GG697338.1_cds_EFQ27731.1_2875	Colletotrichum_higginsianum_GCA_000313795.2_lcl|CACQ02000712.1_cds_CCF33320.1_1602, Colletotrichum_higginsianum_GCA_000313795.2_lcl|CACQ02000712.1_cds_CCF33321.1_1603	Colletotrichum_higginsianum_GCA_004920355.1_lcl|MWPZ01000004.1_cds_TIC99028.1_7363, Colletotrichum_higginsianum_GCA_004920355.1_lcl|MWPZ01000004.1_cds_TIC99031.1_7362	Colletotrichum_higginsianum_GCA_023705605.1_lcl|BPPY01000002.1_cds_GJC94088.1_2914, Colletotrichum_higginsianum_GCA_023705605.1_lcl|BPPY01000002.1_cds_GJC94089.1_2915	Colletotrichum_higginsianum_IMI_349063_GCA_001672515.1_lcl|CM004457.1_cds_OBR12405.1_4701, Colletotrichum_higginsianum_IMI_349063_GCA_001672515.1_lcl|CM004457.1_cds_OBR12406.1_4702		Colletotrichum_incanum_GCA_001855235.1_lcl|KV842060.1_cds_OHW94073.1_7184, Colletotrichum_incanum_GCA_001855235.1_lcl|KV842060.1_cds_OHW94074.1_7185	Colletotrichum_karsti_GCA_011947395.2_lcl|JAATWM020000002.1_cds_KAF9881801.1_3682, Colletotrichum_karsti_GCA_011947395.2_lcl|JAATWM020000002.1_cds_KAF9881802.1_3683	Colletotrichum_liriopes_GCA_022179045.1_lcl|BPPX01000003.1_cds_GJC79194.1_2032, Colletotrichum_liriopes_GCA_022179045.1_lcl|BPPX01000003.1_cds_GJC79195.1_2033	Colletotrichum_lupini_GCA_023278565.1_lcl|CP019480.1_cds_UQC89567.1_15021	Colletotrichum_musicola_GCA_014235935.1_lcl|WIGM01000149.1_cds_KAF6837050.1_5155, Colletotrichum_musicola_GCA_014235935.1_lcl|WIGM01000149.1_cds_KAF6837051.1_5156	Colletotrichum_nymphaeae_SA-01_GCA_001563115.1_lcl|JEMN01001167.1_cds_KXH45779.1_7044, Colletotrichum_nymphaeae_SA-01_GCA_001563115.1_lcl|JEMN01001167.1_cds_KXH45780.1_7045	Colletotrichum_orbiculare_MAFF_240422_GCA_000350065.2_lcl|AMCV02000001.1_cds_TDZ25782.1_798, Colletotrichum_orbiculare_MAFF_240422_GCA_000350065.2_lcl|AMCV02000001.1_cds_TDZ25787.1_797	Colletotrichum_orchidophilum_GCA_001831195.1_lcl|MJBS01000102.1_cds_OHE94324.1_462	Colletotrichum_plurivorum_GCA_014235945.1_lcl|WIGO01000001.1_cds_KAF6842091.1_184, Colletotrichum_plurivorum_GCA_014235945.1_lcl|WIGO01000001.1_cds_KAF6842092.1_185	Colletotrichum_salicis_GCA_001563125.1_lcl|JFFI01000702.1_cds_KXH66319.1_3372, Colletotrichum_salicis_GCA_001563125.1_lcl|JFFI01000702.1_cds_KXH66320.1_3373	Colletotrichum_scovillei_GCA_011075155.1_lcl|JAAJBS010000011.1_cds_KAF4774249.1_12276	Colletotrichum_scovillei_GCA_018906675.1_lcl|JAESDO010000006.1_cds_KAG7068379.1_11954	Colletotrichum_scovillei_GCA_018906765.1_lcl|JAESDN010000006.1_cds_KAG7048614.1_11993	Colletotrichum_scovillei_GCA_018907675.1_lcl|JAESDM010000006.1_cds_KAG7065773.1_12201	Colletotrichum_shisoi_GCA_006783085.1_lcl|PUHP01000021.1_cds_TQN74781.1_619, Colletotrichum_shisoi_GCA_006783085.1_lcl|PUHP01000021.1_cds_TQN74782.1_620	Colletotrichum_siamense_GCA_013201745.1_lcl|QPMT01000013.1_cds_KAF4860511.1_5245, Colletotrichum_siamense_GCA_013201745.1_lcl|QPMT01000013.1_cds_KAF4860512.1_5244	Colletotrichum_siamense_GCA_013201755.1_lcl|QPMR01000004.1_cds_KAF4823928.1_1377, Colletotrichum_siamense_GCA_013201755.1_lcl|QPMR01000004.1_cds_KAF4823933.1_1378	Colletotrichum_siamense_GCA_013201795.1_lcl|QPMS01000001.1_cds_KAF4857104.1_587, Colletotrichum_siamense_GCA_013201795.1_lcl|QPMS01000001.1_cds_KAF4857105.1_586	Colletotrichum_siamense_GCA_013201865.1_lcl|QPMU01000014.1_cds_KAF4874921.1_5938, Colletotrichum_siamense_GCA_013201865.1_lcl|QPMU01000014.1_cds_KAF4874922.1_5939	Colletotrichum_siamense_GCA_013390195.1_lcl|QPNA01000003.1_cds_KAF5505293.1_4708, Colletotrichum_siamense_GCA_013390195.1_lcl|QPNA01000003.1_cds_KAF5506198.1_4709	Colletotrichum_sidae_GCA_004367935.1_lcl|QAPF01000013.1_cds_TEA21770.1_964, Colletotrichum_sidae_GCA_004367935.1_lcl|QAPF01000013.1_cds_TEA21771.1_963	Colletotrichum_simmondsii_GCA_001563135.1_lcl|JFBX01000320.1_cds_KXH41912.1_5118	Colletotrichum_sojae_GCA_014235955.1_lcl|WIGN01000046.1_cds_KAF6814183.1_4236, Colletotrichum_sojae_GCA_014235955.1_lcl|WIGN01000046.1_cds_KAF6814184.1_4237	Colletotrichum_spaethianum_GCA_022836535.1_lcl|BQXU01000024.1_cds_GKT48639.1_8820, Colletotrichum_spaethianum_GCA_022836535.1_lcl|BQXU01000024.1_cds_GKT48640.1_8821
OG0000019		Colletotrichum_aenigma_GCA_013390185.1_lcl|QPNB01000001.1_cds_KAF5528034.1_2018, Colletotrichum_aenigma_GCA_013390185.1_lcl|QPNB01000006.1_cds_KAF5518542.1_9557, Colletotrichum_aenigma_GCA_013390185.1_lcl|QPNB01000008.1_cds_KAF5512205.1_11832, Colletotrichum_aenigma_GCA_013390185.1_lcl|QPNB01000010.1_cds_KAF5502030.1_14371, Colletotrichum_aenigma_GCA_013390185.1_lcl|QPNB01000011.1_cds_KAF5500006.…		Colletotrichum_camelliae_GCA_011947485.2_lcl|JAATWK020000270.1_cds_KAH0422108.1_7159				Colletotrichum_fructicola_GCA_009771025.1_lcl|SSNE01000005.1_cds_KAE9581575.1_13020, Colletotrichum_fructicola_GCA_009771025.1_lcl|SSNE01000011.1_cds_KAE9578732.1_1439, Colletotrichum_fructicola_GCA_009771025.1_lcl|SSNE01000018.1_cds_KAE9576414.1_4351, Colletotrichum_fructicola_GCA_009771025.1_lcl|SSNE01000018.1_cds_KAE9576415.1_4352, Colletotrichum_fructicola_GCA_009771025.1_lcl|SSNE01000115.1_c…	Colletotrichum_fructicola_GCA_012932255.1_lcl|QLYQ01000012.1_cds_KAF4430638.1_9454, Colletotrichum_fructicola_GCA_012932255.1_lcl|QLYQ01000020.1_cds_KAF4427839.1_6058, Colletotrichum_fructicola_GCA_012932255.1_lcl|QLYQ01000021.1_cds_KAF4426981.1_2871, Colletotrichum_fructicola_GCA_012932255.1_lcl|QLYQ01000023.1_cds_KAF4425453.1_768, Colletotrichum_fructicola_GCA_012932255.1_lcl|QLYQ01000042.1_cds…		Colletotrichum_fructicola_GCA_013201905.1_lcl|QPMW01000413.1_cds_KAF4882492.1_15763	Colletotrichum_fructicola_GCA_013201925.1_lcl|QPMY01000302.1_cds_KAF4920714.1_15692	Colletotrichum_fructicola_GCA_013390205.1_lcl|QPMX01000001.1_cds_KAF5513918.1_278, Colletotrichum_fructicola_GCA_013390205.1_lcl|QPMX01000002.1_cds_KAF5509618.1_3799, Colletotrichum_fructicola_GCA_013390205.1_lcl|QPMX01000002.1_cds_KAF5509666.1_3581, Colletotrichum_fructicola_GCA_013390205.1_lcl|QPMX01000004.1_cds_KAF5498626.1_6351, Colletotrichum_fructicola_GCA_013390205.1_lcl|QPMX01000004.1_cds…		Colletotrichum_fructicola_Nara_gc5_GCA_000319635.2_lcl|ANPB02000001.1_cds_KAF4491398.1_1, Colletotrichum_fructicola_Nara_gc5_GCA_000319635.2_lcl|ANPB02000005.1_cds_KAF4482952.1_9906, Colletotrichum_fructicola_Nara_gc5_GCA_000319635.2_lcl|ANPB02000005.1_cds_KAF4483239.1_9235, Colletotrichum_fructicola_Nara_gc5_GCA_000319635.2_lcl|ANPB02000006.1_cds_KAF4480690.1_10555, Colletotrichum_fructicola_Nar…	Colletotrichum_gloeosporioides_23_GCA_021432615.1_lcl|MU270214.1_cds_KAH9236472.1_6858, Colletotrichum_gloeosporioides_23_GCA_021432615.1_lcl|MU270234.1_cds_KAH9227865.1_15990, Colletotrichum_gloeosporioides_23_GCA_021432615.1_lcl|MU270234.1_cds_KAH9227872.1_15997, Colletotrichum_gloeosporioides_23_GCA_021432615.1_lcl|MU270240.1_cds_KAH9226767.1_17272, Colletotrichum_gloeosporioides_23_GCA_021432…									Colletotrichum_incanum_GCA_001625285.1_lcl|LFIW01002434.1_cds_KZL70814.1_7467						Colletotrichum_nymphaeae_SA-01_GCA_001563115.1_lcl|JEMN01000188.1_cds_KXH63519.1_990, Colletotrichum_nymphaeae_SA-01_GCA_001563115.1_lcl|JEMN01000257.1_cds_KXH62862.1_1327, Colletotrichum_nymphaeae_SA-01_GCA_001563115.1_lcl|JEMN01001350.1_cds_KXH39445.1_9790			Colletotrichum_plurivorum_GCA_014235945.1_lcl|WIGO01000206.1_cds_KAF6823754.1_11219, Colletotrichum_plurivorum_GCA_014235945.1_lcl|WIGO01000499.1_cds_KAF6810377.1_15319, Colletotrichum_plurivorum_GCA_014235945.1_lcl|WIGO01000589.1_cds_KAF6808228.1_15696														Colletotrichum_sojae_GCA_014235955.1_lcl|WIGN01000422.1_cds_KAF6793797.1_13815
OG0000020	Colletotrichum_abscissum_GCA_023376855.1_lcl|SDAQ01000094.1_cds_KAI3539988.1_11272	Colletotrichum_aenigma_GCA_013390185.1_lcl|QPNB01000002.1_cds_KAF5525359.1_3635, Colletotrichum_aenigma_GCA_013390185.1_lcl|QPNB01000002.1_cds_KAF5525360.1_3634	Colletotrichum_asianum_GCA_009806415.1_lcl|WOWK01000033.1_cds_KAF0325942.1_3861, Colletotrichum_asianum_GCA_009806415.1_lcl|WOWK01000033.1_cds_KAF0325943.1_3862		Colletotrichum_chlorophyti_GCA_001937105.1_lcl|MPGH01000132.1_cds_OLN86254.1_1565	Colletotrichum_filicis_GCA_023376865.1_lcl|MOOC01000002.1_cds_KAI3551820.1_6365	Colletotrichum_fioriniae_PJ7_GCA_000582985.1_lcl|JARH01000951.1_cds_EXF74715.1_11950	Colletotrichum_fructicola_GCA_009771025.1_lcl|SSNE01000019.1_cds_KAE9576284.1_4898, Colletotrichum_fructicola_GCA_009771025.1_lcl|SSNE01000019.1_cds_KAE9576287.1_4897	Colletotrichum_fructicola_GCA_012932255.1_lcl|QLYQ01000021.1_cds_KAF4426861.1_3077, Colletotrichum_fructicola_GCA_012932255.1_lcl|QLYQ01000021.1_cds_KAF4426868.1_3078	Colletotrichum_fructicola_GCA_013201875.1_lcl|QPMV01000033.1_cds_KAF4895186.1_6170, Colletotrichum_fructicola_GCA_013201875.1_lcl|QPMV01000033.1_cds_KAF4895187.1_6171	Colletotrichum_fructicola_GCA_013201905.1_lcl|QPMW01000012.1_cds_KAF4913100.1_3242, Colletotrichum_fructicola_GCA_013201905.1_lcl|QPMW01000012.1_cds_KAF4913211.1_3241	Colletotrichum_fructicola_GCA_013201925.1_lcl|QPMY01000008.1_cds_KAF4941119.1_2006, Colletotrichum_fructicola_GCA_013201925.1_lcl|QPMY01000008.1_cds_KAF4941120.1_2007	Colletotrichum_fructicola_GCA_013390205.1_lcl|QPMX01000002.1_cds_KAF5509314.1_2421, Colletotrichum_fructicola_GCA_013390205.1_lcl|QPMX01000002.1_cds_KAF5509316.1_2420	Colletotrichum_fructicola_Nara_gc5_GCA_000319635.1_lcl|KB020585.1_cds_ELA35006.1_3431, Colletotrichum_fructicola_Nara_gc5_GCA_000319635.1_lcl|KB020585.1_cds_ELA35007.1_3432	Colletotrichum_fructicola_Nara_gc5_GCA_000319635.2_lcl|ANPB02000001.1_cds_KAF4491808.1_2298, Colletotrichum_fructicola_Nara_gc5_GCA_000319635.2_lcl|ANPB02000001.1_cds_KAF4491813.1_2297	Colletotrichum_gloeosporioides_23_GCA_021432615.1_lcl|MU270211.1_cds_KAH9240420.1_4354, Colletotrichum_gloeosporioides_23_GCA_021432615.1_lcl|MU270211.1_cds_KAH9240421.1_4355	Colletotrichum_gloeosporioides_Cg-14_GCA_000446055.1_lcl|AMYD01001229.1_cds_EQB54089.1_5481, Colletotrichum_gloeosporioides_Cg-14_GCA_000446055.1_lcl|AMYD01001229.1_cds_EQB54090.1_5482	Colletotrichum_gloeosporioides_GCA_011800055.1_lcl|WVTB01000013.1_cds_KAF3810175.1_2288	Colletotrichum_gloeosporioides_g2424.t1, Colletotrichum_gloeosporioides_g2424.t2, Colletotrichum_gloeosporioides_g2425.t1	Colletotrichum_graminicola_M1.001_GCA_000149035.1_lcl|GG697348.1_cds_EFQ30234.1_5378, Colletotrichum_graminicola_M1.001_GCA_000149035.1_lcl|GG697348.1_cds_EFQ30235.1_5379	Colletotrichum_higginsianum_GCA_000313795.2_lcl|CACQ02002892.1_cds_CCF38274.1_6556, Colletotrichum_higginsianum_GCA_000313795.2_lcl|CACQ02002892.1_cds_CCF38275.1_6557, Colletotrichum_higginsianum_GCA_000313795.2_lcl|CACQ02004085.1_cds_CCF40439.1_8721	Colletotrichum_higginsianum_GCA_004920355.1_lcl|MWPZ01000006.1_cds_TIC95818.1_10005, Colletotrichum_higginsianum_GCA_004920355.1_lcl|MWPZ01000006.1_cds_TIC95934.1_10004	Colletotrichum_higginsianum_GCA_023705605.1_lcl|BPPY01000004.1_cds_GJC96665.1_5491, Colletotrichum_higginsianum_GCA_023705605.1_lcl|BPPY01000004.1_cds_GJC96666.1_5492	Colletotrichum_higginsianum_IMI_349063_GCA_001672515.1_lcl|CM004459.1_cds_OBR09276.1_8041, Colletotrichum_higginsianum_IMI_349063_GCA_001672515.1_lcl|CM004459.1_cds_OBR09277.1_8042	Colletotrichum_incanum_GCA_001625285.1_lcl|LFIW01001209.1_cds_KZL83128.1_1616	Colletotrichum_incanum_GCA_001855235.1_lcl|KV841747.1_cds_OHX01266.1_70	Colletotrichum_karsti_GCA_011947395.2_lcl|JAATWM020000018.1_cds_KAF9876272.1_2898	Colletotrichum_liriopes_GCA_022179045.1_lcl|BPPX01000027.1_cds_GJC87542.1_10380, Colletotrichum_liriopes_GCA_022179045.1_lcl|BPPX01000027.1_cds_GJC87543.1_10381	Colletotrichum_lupini_GCA_023278565.1_lcl|CP019471.1_cds_UQC73793.1_437	Colletotrichum_musicola_GCA_014235935.1_lcl|WIGM01000365.1_cds_KAF6827521.1_8959	Colletotrichum_nymphaeae_SA-01_GCA_001563115.1_lcl|JEMN01001823.1_cds_KXH26394.1_13940	Colletotrichum_orbiculare_MAFF_240422_GCA_000350065.2_lcl|AMCV02000032.1_cds_TDZ17033.1_10005, Colletotrichum_orbiculare_MAFF_240422_GCA_000350065.2_lcl|AMCV02000032.1_cds_TDZ17036.1_10006	Colletotrichum_orchidophilum_GCA_001831195.1_lcl|MJBS01000250.1_cds_OHE90506.1_6593	Colletotrichum_plurivorum_GCA_014235945.1_lcl|WIGO01000057.1_cds_KAF6833572.1_5447	Colletotrichum_salicis_GCA_001563125.1_lcl|JFFI01001112.1_cds_KXH63134.1_5343	Colletotrichum_scovillei_GCA_011075155.1_lcl|JAAJBS010000009.1_cds_KAF4775708.1_9079, Colletotrichum_scovillei_GCA_011075155.1_lcl|JAAJBS010000009.1_cds_KAF4776270.1_9078	Colletotrichum_scovillei_GCA_018906675.1_lcl|JAESDO010000007.1_cds_KAH8421698.1_12674	Colletotrichum_scovillei_GCA_018906765.1_lcl|JAESDN010000007.1_cds_KAH8421826.1_12715	Colletotrichum_scovillei_GCA_018907675.1_lcl|JAESDM010000007.1_cds_KAH8421954.1_12924	Colletotrichum_shisoi_GCA_006783085.1_lcl|PUHP01000142.1_cds_TQN72802.1_2601, Colletotrichum_shisoi_GCA_006783085.1_lcl|PUHP01000142.1_cds_TQN72808.1_2602	Colletotrichum_siamense_GCA_013201745.1_lcl|QPMT01000109.1_cds_KAF4841004.1_14927, Colletotrichum_siamense_GCA_013201745.1_lcl|QPMT01000109.1_cds_KAF4841014.1_14928	Colletotrichum_siamense_GCA_013201755.1_lcl|QPMR01000009.1_cds_KAF4821161.1_3442, Colletotrichum_siamense_GCA_013201755.1_lcl|QPMR01000009.1_cds_KAF4821162.1_3443	Colletotrichum_siamense_GCA_013201795.1_lcl|QPMS01000028.1_cds_KAF4841873.1_8992, Colletotrichum_siamense_GCA_013201795.1_lcl|QPMS01000028.1_cds_KAF4841874.1_8993	Colletotrichum_siamense_GCA_013201865.1_lcl|QPMU01000046.1_cds_KAF4868803.1_11982, Colletotrichum_siamense_GCA_013201865.1_lcl|QPMU01000046.1_cds_KAF4868806.1_11981	Colletotrichum_siamense_GCA_013390195.1_lcl|QPNA01000002.1_cds_KAF5510585.1_2334, Colletotrichum_siamense_GCA_013390195.1_lcl|QPNA01000002.1_cds_KAF5510586.1_2335	Colletotrichum_sidae_GCA_004367935.1_lcl|QAPF01000121.1_cds_TEA15933.1_6495, Colletotrichum_sidae_GCA_004367935.1_lcl|QAPF01000121.1_cds_TEA15940.1_6494	Colletotrichum_simmondsii_GCA_001563135.1_lcl|JFBX01000180.1_cds_KXH46835.1_3081	Colletotrichum_sojae_GCA_014235955.1_lcl|WIGN01000049.1_cds_KAF6813827.1_4391	Colletotrichum_spaethianum_GCA_022836535.1_lcl|BQXU01000016.1_cds_GKT46559.1_6740, Colletotrichum_spaethianum_GCA_022836535.1_lcl|BQXU01000016.1_cds_GKT46560.1_6741
OG0000021	Colletotrichum_abscissum_GCA_023376855.1_lcl|SDAQ01000052.1_cds_KAI3547743.1_8552, Colletotrichum_abscissum_GCA_023376855.1_lcl|SDAQ01000052.1_cds_KAI3547744.1_8553	Colletotrichum_aenigma_GCA_013390185.1_lcl|QPNB01000006.1_cds_KAF5519160.1_10021, Colletotrichum_aenigma_GCA_013390185.1_lcl|QPNB01000006.1_cds_KAF5519161.1_10022	Colletotrichum_asianum_GCA_009806415.1_lcl|WOWK01000016.1_cds_KAF0328694.1_16662, Colletotrichum_asianum_GCA_009806415.1_lcl|WOWK01000016.1_cds_KAF0328695.1_16663	Colletotrichum_camelliae_GCA_011947485.2_lcl|JAATWK020000034.1_cds_KAH0437117.1_8595	Colletotrichum_chlorophyti_GCA_001937105.1_lcl|MPGH01000173.1_cds_OLN85421.1_2983, Colletotrichum_chlorophyti_GCA_001937105.1_lcl|MPGH01000173.1_cds_OLN85438.1_2982	Colletotrichum_filicis_GCA_023376865.1_lcl|MOOC01000015.1_cds_KAI3548182.1_4119	Colletotrichum_fioriniae_PJ7_GCA_000582985.1_lcl|JARH01000888.1_cds_EXF75742.1_10940, Colletotrichum_fioriniae_PJ7_GCA_000582985.1_lcl|JARH01000888.1_cds_EXF75743.1_10941	Colletotrichum_fructicola_GCA_009771025.1_lcl|SSNE01000023.1_cds_KAE9574844.1_6840, Colletotrichum_fructicola_GCA_009771025.1_lcl|SSNE01000023.1_cds_KAE9574845.1_6841	Colletotrichum_fructicola_GCA_012932255.1_lcl|QLYQ01000030.1_cds_KAF4422333.1_1282	Colletotrichum_fructicola_GCA_013201875.1_lcl|QPMV01000071.1_cds_KAF4888733.1_9737	Colletotrichum_fructicola_GCA_013201905.1_lcl|QPMW01000021.1_cds_KAF4910575.1_4956	Colletotrichum_fructicola_GCA_013201925.1_lcl|QPMY01000017.1_cds_KAF4939128.1_3928	Colletotrichum_fructicola_GCA_013390205.1_lcl|QPMX01000007.1_cds_KAF5490884.1_11664	Colletotrichum_fructicola_Nara_gc5_GCA_000319635.1_lcl|KB020733.1_cds_ELA31823.1_6709, Colletotrichum_fructicola_Nara_gc5_GCA_000319635.1_lcl|KB020733.1_cds_ELA31824.1_6710	Colletotrichum_fructicola_Nara_gc5_GCA_000319635.2_lcl|ANPB02000007.1_cds_KAF4478860.1_12733	Colletotrichum_gloeosporioides_23_GCA_021432615.1_lcl|MU270213.1_cds_KAH9237602.1_6211, Colletotrichum_gloeosporioides_23_GCA_021432615.1_lcl|MU270213.1_cds_KAH9237603.1_6212	Colletotrichum_gloeosporioides_Cg-14_GCA_000446055.1_lcl|AMYD01000857.1_cds_EQB55831.1_3735, Colletotrichum_gloeosporioides_Cg-14_GCA_000446055.1_lcl|AMYD01002640.1_cds_EQB48337.1_11219	Colletotrichum_gloeosporioides_GCA_011800055.1_lcl|WVTB01000012.1_cds_KAF3810354.1_1946	Colletotrichum_gloeosporioides_g11696.t1, Colletotrichum_gloeosporioides_g11696.t2, Colletotrichum_gloeosporioides_g11696.t3	Colletotrichum_graminicola_M1.001_GCA_000149035.1_lcl|GG697332.1_cds_EFQ25708.1_852, Colletotrichum_graminicola_M1.001_GCA_000149035.1_lcl|GG697332.1_cds_EFQ25709.1_853, Colletotrichum_graminicola_M1.001_GCA_000149035.1_lcl|GG697332.1_cds_EFQ25710.1_854	Colletotrichum_higginsianum_GCA_000313795.2_lcl|CACQ02002459.1_cds_CCF37434.1_5716, Colletotrichum_higginsianum_GCA_000313795.2_lcl|CACQ02002968.1_cds_CCF38418.1_6700	Colletotrichum_higginsianum_GCA_004920355.1_lcl|MWPZ01000001.1_cds_TID07313.1_1556, Colletotrichum_higginsianum_GCA_004920355.1_lcl|MWPZ01000001.1_cds_TID07314.1_1555	Colletotrichum_higginsianum_GCA_023705605.1_lcl|BPPY01000009.1_cds_GJD03122.1_11947, Colletotrichum_higginsianum_GCA_023705605.1_lcl|BPPY01000009.1_cds_GJD03123.1_11948	Colletotrichum_higginsianum_IMI_349063_GCA_001672515.1_lcl|CM004458.1_cds_OBR09849.1_5541	Colletotrichum_incanum_GCA_001625285.1_lcl|LFIW01000010.1_cds_KZL88337.1_1539	Colletotrichum_incanum_GCA_001855235.1_lcl|KV841770.1_cds_OHW99988.1_1207, Colletotrichum_incanum_GCA_001855235.1_lcl|KV841770.1_cds_OHW99989.1_1208	Colletotrichum_karsti_GCA_011947395.2_lcl|JAATWM020000057.1_cds_KAF9870224.1_10904		Colletotrichum_lupini_GCA_023278565.1_lcl|CP019479.1_cds_UQC87801.1_13255	Colletotrichum_musicola_GCA_014235935.1_lcl|WIGM01000971.1_cds_KAF6807549.1_14100, Colletotrichum_musicola_GCA_014235935.1_lcl|WIGM01000971.1_cds_KAF6807550.1_14101	Colletotrichum_nymphaeae_SA-01_GCA_001563115.1_lcl|JEMN01000791.1_cds_KXH56325.1_3246, Colletotrichum_nymphaeae_SA-01_GCA_001563115.1_lcl|JEMN01000791.1_cds_KXH56326.1_3247	Colletotrichum_orbiculare_MAFF_240422_GCA_000350065.2_lcl|AMCV02000036.1_cds_TDZ16256.1_10888	Colletotrichum_orchidophilum_GCA_001831195.1_lcl|MJBS01000210.1_cds_OHE90958.1_5641, Colletotrichum_orchidophilum_GCA_001831195.1_lcl|MJBS01000210.1_cds_OHE90959.1_5642	Colletotrichum_plurivorum_GCA_014235945.1_lcl|WIGO01000194.1_cds_KAF6824378.1_10886, Colletotrichum_plurivorum_GCA_014235945.1_lcl|WIGO01000194.1_cds_KAF6824379.1_10887	Colletotrichum_salicis_GCA_001563125.1_lcl|JFFI01002459.1_cds_KXH32996.1_12343, Colletotrichum_salicis_GCA_001563125.1_lcl|JFFI01002459.1_cds_KXH32997.1_12344	Colletotrichum_scovillei_GCA_011075155.1_lcl|JAAJBS010000002.1_cds_KAF4783963.1_2139, Colletotrichum_scovillei_GCA_011075155.1_lcl|JAAJBS010000002.1_cds_KAF4784405.1_2137, Colletotrichum_scovillei_GCA_011075155.1_lcl|JAAJBS010000002.1_cds_KAF4784644.1_2138	Colletotrichum_scovillei_GCA_018906675.1_lcl|JAESDO010000010.1_cds_KAG7063810.1_14756	Colletotrichum_scovillei_GCA_018906765.1_lcl|JAESDN010000010.1_cds_KAG7044357.1_14803, Colletotrichum_scovillei_GCA_018906765.1_lcl|JAESDN010000010.1_cds_KAG7044360.1_14802	Colletotrichum_scovillei_GCA_018907675.1_lcl|JAESDM010000010.1_cds_KAG7049066.1_14990, Colletotrichum_scovillei_GCA_018907675.1_lcl|JAESDM010000010.1_cds_KAG7049069.1_14989	Colletotrichum_shisoi_GCA_006783085.1_lcl|PUHP01000777.1_cds_TQN68057.1_7351	Colletotrichum_siamense_GCA_013201745.1_lcl|QPMT01000032.1_cds_KAF4854674.1_9319	Colletotrichum_siamense_GCA_013201755.1_lcl|QPMR01000013.1_cds_KAF4819265.1_4559, Colletotrichum_siamense_GCA_013201755.1_lcl|QPMR01000013.1_cds_KAF4819266.1_4558	Colletotrichum_siamense_GCA_013201795.1_lcl|QPMS01000013.1_cds_KAF4847923.1_5345	Colletotrichum_siamense_GCA_013201865.1_lcl|QPMU01000004.1_cds_KAF4878438.1_2289, Colletotrichum_siamense_GCA_013201865.1_lcl|QPMU01000004.1_cds_KAF4878735.1_2290	Colletotrichum_siamense_GCA_013390195.1_lcl|QPNA01000007.1_cds_KAF5492293.1_10604	Colletotrichum_sidae_GCA_004367935.1_lcl|QAPF01000029.1_cds_TEA20697.1_2043	Colletotrichum_simmondsii_GCA_001563135.1_lcl|JFBX01000750.1_cds_KXH29511.1_11353, Colletotrichum_simmondsii_GCA_001563135.1_lcl|JFBX01000750.1_cds_KXH29512.1_11354	Colletotrichum_sojae_GCA_014235955.1_lcl|WIGN01000040.1_cds_KAF6814800.1_3810, Colletotrichum_sojae_GCA_014235955.1_lcl|WIGN01000040.1_cds_KAF6814801.1_3811	Colletotrichum_spaethianum_GCA_022836535.1_lcl|BQXU01000006.1_cds_GKT42971.1_3152, Colletotrichum_spaethianum_GCA_022836535.1_lcl|BQXU01000006.1_cds_GKT42972.1_3153
OG0000022	Colletotrichum_abscissum_GCA_023376855.1_lcl|SDAQ01000068.1_cds_KAI3544189.1_9860, Colletotrichum_abscissum_GCA_023376855.1_lcl|SDAQ01000068.1_cds_KAI3544190.1_9861	Colletotrichum_aenigma_GCA_013390185.1_lcl|QPNB01000001.1_cds_KAF5528274.1_1278, Colletotrichum_aenigma_GCA_013390185.1_lcl|QPNB01000001.1_cds_KAF5528275.1_1277	Colletotrichum_asianum_GCA_009806415.1_lcl|WOWK01000024.1_cds_KAF0327218.1_2573, Colletotrichum_asianum_GCA_009806415.1_lcl|WOWK01000024.1_cds_KAF0327219.1_2574		Colletotrichum_chlorophyti_GCA_001937105.1_lcl|MPGH01000243.1_cds_OLN81566.1_5465, Colletotrichum_chlorophyti_GCA_001937105.1_lcl|MPGH01000243.1_cds_OLN81567.1_5466	Colletotrichum_filicis_GCA_023376865.1_lcl|MOOC01000046.1_cds_KAI3541802.1_12024	Colletotrichum_fioriniae_PJ7_GCA_000582985.1_lcl|JARH01000452.1_cds_EXF80341.1_6319, Colletotrichum_fioriniae_PJ7_GCA_000582985.1_lcl|JARH01000452.1_cds_EXF80342.1_6320	Colletotrichum_fructicola_GCA_009771025.1_lcl|SSNE01000017.1_cds_KAE9576831.1_4060, Colletotrichum_fructicola_GCA_009771025.1_lcl|SSNE01000017.1_cds_KAE9576924.1_4059	Colletotrichum_fructicola_GCA_012932255.1_lcl|QLYQ01000594.1_cds_KAF4413075.1_4120	Colletotrichum_fructicola_GCA_013201875.1_lcl|QPMV01000066.1_cds_KAF4889364.1_9362, Colletotrichum_fructicola_GCA_013201875.1_lcl|QPMV01000066.1_cds_KAF4889366.1_9361	Colletotrichum_fructicola_GCA_013201905.1_lcl|QPMW01000041.1_cds_KAF4906399.1_8034	Colletotrichum_fructicola_GCA_013201925.1_lcl|QPMY01000043.1_cds_KAF4935315.1_7807, Colletotrichum_fructicola_GCA_013201925.1_lcl|QPMY01000043.1_cds_KAF4935317.1_7808	Colletotrichum_fructicola_GCA_013390205.1_lcl|QPMX01000001.1_cds_KAF5513832.1_1331	Colletotrichum_fructicola_Nara_gc5_GCA_000319635.1_lcl|KB021136.1_cds_ELA25549.1_13006, Colletotrichum_fructicola_Nara_gc5_GCA_000319635.1_lcl|KB021136.1_cds_ELA25550.1_13007	Colletotrichum_fructicola_Nara_gc5_GCA_000319635.2_lcl|ANPB02000001.1_cds_KAF4491418.1_1369	Colletotrichum_gloeosporioides_23_GCA_021432615.1_lcl|MU270209.1_cds_KAH9243713.1_1444, Colletotrichum_gloeosporioides_23_GCA_021432615.1_lcl|MU270209.1_cds_KAH9243714.1_1445	Colletotrichum_gloeosporioides_Cg-14_GCA_000446055.1_lcl|AMYD01000571.1_cds_EQB57116.1_2447	Colletotrichum_gloeosporioides_GCA_011800055.1_lcl|WVTB01000036.1_cds_KAF3806370.1_6258	Colletotrichum_gloeosporioides_g1313.t1, Colletotrichum_gloeosporioides_g1313.t2	Colletotrichum_graminicola_M1.001_GCA_000149035.1_lcl|GG697331.1_cds_EFQ24888.1_32, Colletotrichum_graminicola_M1.001_GCA_000149035.1_lcl|GG697331.1_cds_EFQ24889.1_33	Colletotrichum_higginsianum_GCA_000313795.2_lcl|CACQ02005857.1_cds_CCF43098.1_11380, Colletotrichum_higginsianum_GCA_000313795.2_lcl|CACQ02005857.1_cds_CCF43099.1_11381	Colletotrichum_higginsianum_GCA_004920355.1_lcl|MWPZ01000003.1_cds_TID02671.1_5799, Colletotrichum_higginsianum_GCA_004920355.1_lcl|MWPZ01000003.1_cds_TID02672.1_5798	Colletotrichum_higginsianum_GCA_023705605.1_lcl|BPPY01000003.1_cds_GJC95626.1_4452	Colletotrichum_higginsianum_IMI_349063_GCA_001672515.1_lcl|CM004456.1_cds_OBR13704.1_2430, Colletotrichum_higginsianum_IMI_349063_GCA_001672515.1_lcl|CM004456.1_cds_OBR13705.1_2431	Colletotrichum_incanum_GCA_001625285.1_lcl|LFIW01002494.1_cds_KZL69030.1_7888, Colletotrichum_incanum_GCA_001625285.1_lcl|LFIW01002494.1_cds_KZL69031.1_7889	Colletotrichum_incanum_GCA_001855235.1_lcl|KV842022.1_cds_OHW95078.1_6260, Colletotrichum_incanum_GCA_001855235.1_lcl|KV842022.1_cds_OHW95079.1_6261	Colletotrichum_karsti_GCA_011947395.2_lcl|JAATWM020000014.1_cds_KAF9877297.1_1682	Colletotrichum_liriopes_GCA_022179045.1_lcl|BPPX01000023.1_cds_GJC86691.1_9529, Colletotrichum_liriopes_GCA_022179045.1_lcl|BPPX01000023.1_cds_GJC86692.1_9530	Colletotrichum_lupini_GCA_023278565.1_lcl|CP019474.1_cds_UQC77849.1_3303	Colletotrichum_musicola_GCA_014235935.1_lcl|WIGM01000198.1_cds_KAF6834307.1_6196, Colletotrichum_musicola_GCA_014235935.1_lcl|WIGM01000198.1_cds_KAF6834308.1_6197	Colletotrichum_nymphaeae_SA-01_GCA_001563115.1_lcl|JEMN01001450.1_cds_KXH37208.1_10911, Colletotrichum_nymphaeae_SA-01_GCA_001563115.1_lcl|JEMN01001450.1_cds_KXH37209.1_10912	Colletotrichum_orbiculare_MAFF_240422_GCA_000350065.2_lcl|AMCV02000023.1_cds_TDZ18380.1_8654, Colletotrichum_orbiculare_MAFF_240422_GCA_000350065.2_lcl|AMCV02000023.1_cds_TDZ18383.1_8653	Colletotrichum_orchidophilum_GCA_001831195.1_lcl|MJBS01000080.1_cds_OHE95663.1_13170, Colletotrichum_orchidophilum_GCA_001831195.1_lcl|MJBS01000080.1_cds_OHE95664.1_13171	Colletotrichum_plurivorum_GCA_014235945.1_lcl|WIGO01000189.1_cds_KAF6824650.1_10748, Colletotrichum_plurivorum_GCA_014235945.1_lcl|WIGO01000189.1_cds_KAF6824651.1_10749	Colletotrichum_salicis_GCA_001563125.1_lcl|JFFI01001819.1_cds_KXH53839.1_9352, Colletotrichum_salicis_GCA_001563125.1_lcl|JFFI01001819.1_cds_KXH53840.1_9353	Colletotrichum_scovillei_GCA_011075155.1_lcl|JAAJBS010000003.1_cds_KAF4782676.1_3320	Colletotrichum_scovillei_GCA_018906675.1_lcl|JAESDO010000004.1_cds_KAG7070766.1_9815	Colletotrichum_scovillei_GCA_018906765.1_lcl|JAESDN010000004.1_cds_KAG7051730.1_9854, Colletotrichum_scovillei_GCA_018906765.1_lcl|JAESDN010000004.1_cds_KAG7051732.1_9853	Colletotrichum_scovillei_GCA_018907675.1_lcl|JAESDM010000004.1_cds_KAG7079037.1_10042, Colletotrichum_scovillei_GCA_018907675.1_lcl|JAESDM010000004.1_cds_KAG7079039.1_10041	Colletotrichum_shisoi_GCA_006783085.1_lcl|PUHP01000980.1_cds_TQN67208.1_8197, Colletotrichum_shisoi_GCA_006783085.1_lcl|PUHP01000980.1_cds_TQN67209.1_8198	Colletotrichum_siamense_GCA_013201745.1_lcl|QPMT01000067.1_cds_KAF4846161.1_13308	Colletotrichum_siamense_GCA_013201755.1_lcl|QPMR01000018.1_cds_KAF4817131.1_6065, Colletotrichum_siamense_GCA_013201755.1_lcl|QPMR01000018.1_cds_KAF4817132.1_6064	Colletotrichum_siamense_GCA_013201795.1_lcl|QPMS01000073.1_cds_KAF4830977.1_14141	Colletotrichum_siamense_GCA_013201865.1_lcl|QPMU01000011.1_cds_KAF4875926.1_4909	Colletotrichum_siamense_GCA_013390195.1_lcl|QPNA01000001.1_cds_KAF5515761.1_1275	Colletotrichum_sidae_GCA_004367935.1_lcl|QAPF01000017.1_cds_TEA21473.1_1223, Colletotrichum_sidae_GCA_004367935.1_lcl|QAPF01000017.1_cds_TEA21474.1_1224	Colletotrichum_simmondsii_GCA_001563135.1_lcl|JFBX01000818.1_cds_KXH27550.1_12478	Colletotrichum_sojae_GCA_014235955.1_lcl|WIGN01000023.1_cds_KAF6817194.1_2614, Colletotrichum_sojae_GCA_014235955.1_lcl|WIGN01000023.1_cds_KAF6817195.1_2615
OG0000023	Colletotrichum_abscissum_GCA_023376855.1_lcl|SDAQ01000132.1_cds_KAI3535586.1_12887	Colletotrichum_aenigma_GCA_013390185.1_lcl|QPNB01000001.1_cds_KAF5527081.1_1095	Colletotrichum_asianum_GCA_009806415.1_lcl|WOWK01000090.1_cds_KAF0319846.1_4996	Colletotrichum_camelliae_GCA_011947485.2_lcl|JAATWK020000067.1_cds_KAH0432567.1_12048	Colletotrichum_chlorophyti_GCA_001937105.1_lcl|MPGH01000233.1_cds_OLN82045.1_5000	Colletotrichum_filicis_GCA_023376865.1_lcl|MOOC01000003.1_cds_KAI3551611.1_9669, Colletotrichum_filicis_GCA_023376865.1_lcl|MOOC01000003.1_cds_KAI3551612.1_9670	Colletotrichum_fioriniae_PJ7_GCA_000582985.1_lcl|JARH01000261.1_cds_EXF83138.1_3441	Colletotrichum_fructicola_GCA_009771025.1_lcl|SSNE01000006.1_cds_KAE9581104.1_14924	Colletotrichum_fructicola_GCA_012932255.1_lcl|QLYQ01000019.1_cds_KAF4428196.1_10144		Colletotrichum_fructicola_GCA_013201905.1_lcl|QPMW01000164.1_cds_KAF4887111.1_14985, Colletotrichum_fructicola_GCA_013201905.1_lcl|QPMW01000164.1_cds_KAF4887112.1_14984		Colletotrichum_fructicola_GCA_013390205.1_lcl|QPMX01000001.1_cds_KAF5513783.1_1149	Colletotrichum_fructicola_Nara_gc5_GCA_000319635.1_lcl|KB020478.1_cds_ELA37350.1_1135, Colletotrichum_fructicola_Nara_gc5_GCA_000319635.1_lcl|KB021229.1_cds_ELA24871.1_13676, Colletotrichum_fructicola_Nara_gc5_GCA_000319635.1_lcl|KB021229.1_cds_ELA24872.1_13677, Colletotrichum_fructicola_Nara_gc5_GCA_000319635.1_lcl|KB021229.1_cds_ELA24873.1_13678	Colletotrichum_fructicola_Nara_gc5_GCA_000319635.2_lcl|ANPB02000001.1_cds_KAF4490553.1_1182	Colletotrichum_gloeosporioides_23_GCA_021432615.1_lcl|MU270209.1_cds_KAH9243496.1_1227, Colletotrichum_gloeosporioides_23_GCA_021432615.1_lcl|MU270209.1_cds_KAH9243497.1_1228	Colletotrichum_gloeosporioides_Cg-14_GCA_000446055.1_lcl|AMYD01000532.1_cds_EQB57294.1_2275, Colletotrichum_gloeosporioides_Cg-14_GCA_000446055.1_lcl|AMYD01001764.1_cds_EQB51673.1_7895	Colletotrichum_gloeosporioides_GCA_011800055.1_lcl|WVTB01000048.1_cds_KAF3804915.1_7815	Colletotrichum_gloeosporioides_g1139.t1, Colletotrichum_gloeosporioides_g1139.t2, Colletotrichum_gloeosporioides_g1140.t1	Colletotrichum_graminicola_M1.001_GCA_000149035.1_lcl|GG697344.1_cds_EFQ29325.1_4469	Colletotrichum_higginsianum_GCA_000313795.2_lcl|CACQ02000754.1_cds_CCF33422.1_1704, Colletotrichum_higginsianum_GCA_000313795.2_lcl|CACQ02001694.1_cds_CCF35787.1_4069, Colletotrichum_higginsianum_GCA_000313795.2_lcl|CACQ02001694.1_cds_CCF35788.1_4070, Colletotrichum_higginsianum_GCA_000313795.2_lcl|CACQ02002421.1_cds_CCF37339.1_5621, Colletotrichum_higginsianum_GCA_000313795.2_lcl|CACQ02005248.1_…	Colletotrichum_higginsianum_GCA_004920355.1_lcl|MWPZ01000002.1_cds_TID05140.1_4277	Colletotrichum_higginsianum_GCA_023705605.1_lcl|BPPY01000001.1_cds_GJC91907.1_733, Colletotrichum_higginsianum_GCA_023705605.1_lcl|BPPY01000001.1_cds_GJC91908.1_734, Colletotrichum_higginsianum_GCA_023705605.1_lcl|BPPY01000001.1_cds_GJC91909.1_735, Colletotrichum_higginsianum_GCA_023705605.1_lcl|BPPY01000001.1_cds_GJC91910.1_736	Colletotrichum_higginsianum_IMI_349063_GCA_001672515.1_lcl|CM004455.1_cds_OBR15831.1_1011	Colletotrichum_incanum_GCA_001625285.1_lcl|LFIW01001383.1_cds_KZL82480.1_2347	Colletotrichum_incanum_GCA_001855235.1_lcl|KV841976.1_cds_OHW95621.1_5707, Colletotrichum_incanum_GCA_001855235.1_lcl|KV841976.1_cds_OHW95622.1_5708	Colletotrichum_karsti_GCA_011947395.2_lcl|JAATWM020000008.1_cds_KAF9878995.1_12603	Colletotrichum_liriopes_GCA_022179045.1_lcl|BPPX01000013.1_cds_GJC83850.1_6688, Colletotrichum_liriopes_GCA_022179045.1_lcl|BPPX01000013.1_cds_GJC83851.1_6689, Colletotrichum_liriopes_GCA_022179045.1_lcl|BPPX01000013.1_cds_GJC83852.1_6690	Colletotrichum_lupini_GCA_023278565.1_lcl|CP019475.1_cds_UQC80585.1_6039	Colletotrichum_musicola_GCA_014235935.1_lcl|WIGM01000354.1_cds_KAF6827880.1_8799, Colletotrichum_musicola_GCA_014235935.1_lcl|WIGM01000354.1_cds_KAF6827881.1_8800	Colletotrichum_nymphaeae_SA-01_GCA_001563115.1_lcl|JEMN01001390.1_cds_KXH38685.1_10298	Colletotrichum_orbiculare_MAFF_240422_GCA_000350065.2_lcl|AMCV02000045.1_cds_TDZ14967.1_12066	Colletotrichum_orchidophilum_GCA_001831195.1_lcl|MJBS01000053.1_cds_OHE97850.1_10438	Colletotrichum_plurivorum_GCA_014235945.1_lcl|WIGO01000009.1_cds_KAF6840089.1_1403	Colletotrichum_salicis_GCA_001563125.1_lcl|JFFI01002052.1_cds_KXH44982.1_10748	Colletotrichum_scovillei_GCA_011075155.1_lcl|JAAJBS010000010.1_cds_KAF4774949.1_11600, Colletotrichum_scovillei_GCA_011075155.1_lcl|JAAJBS010000010.1_cds_KAF4775552.1_11598	Colletotrichum_scovillei_GCA_018906675.1_lcl|JAESDO010000012.1_cds_KAG7063052.1_5375	Colletotrichum_scovillei_GCA_018906765.1_lcl|JAESDN010000012.1_cds_KAG7043593.1_5383	Colletotrichum_scovillei_GCA_018907675.1_lcl|JAESDM010000012.1_cds_KAG7043029.1_5393	Colletotrichum_shisoi_GCA_006783085.1_lcl|PUHP01000238.1_cds_TQN71737.1_3670	Colletotrichum_siamense_GCA_013201745.1_lcl|QPMT01000007.1_cds_KAF4863106.1_3386, Colletotrichum_siamense_GCA_013201745.1_lcl|QPMT01000007.1_cds_KAF4863107.1_3387	Colletotrichum_siamense_GCA_013201755.1_lcl|QPMR01000071.1_cds_KAF4807698.1_13117, Colletotrichum_siamense_GCA_013201755.1_lcl|QPMR01000071.1_cds_KAF4807699.1_13116	Colletotrichum_siamense_GCA_013201795.1_lcl|QPMS01000008.1_cds_KAF4850936.1_3395, Colletotrichum_siamense_GCA_013201795.1_lcl|QPMS01000008.1_cds_KAF4850939.1_3396	Colletotrichum_siamense_GCA_013201865.1_lcl|QPMU01000060.1_cds_KAF4867568.1_13238, Colletotrichum_siamense_GCA_013201865.1_lcl|QPMU01000060.1_cds_KAF4867574.1_13237	Colletotrichum_siamense_GCA_013390195.1_lcl|QPNA01000001.1_cds_KAF5516156.1_1101	Colletotrichum_sidae_GCA_004367935.1_lcl|QAPF01000131.1_cds_TEA15624.1_6819	Colletotrichum_simmondsii_GCA_001563135.1_lcl|JFBX01000497.1_cds_KXH37558.1_6832	Colletotrichum_sojae_GCA_014235955.1_lcl|WIGN01000014.1_cds_KAF6818636.1_1801	Colletotrichum_spaethianum_GCA_022836535.1_lcl|BQXU01000023.1_cds_GKT48281.1_8462
OG0000024	Colletotrichum_abscissum_GCA_023376855.1_lcl|SDAQ01000050.1_cds_KAI3548200.1_8315, Colletotrichum_abscissum_GCA_023376855.1_lcl|SDAQ01000050.1_cds_KAI3548201.1_8316	Colletotrichum_aenigma_GCA_013390185.1_lcl|QPNB01000009.1_cds_KAF5507009.1_12934	Colletotrichum_asianum_GCA_009806415.1_lcl|WOWK01000014.1_cds_KAF0328968.1_14870	Colletotrichum_camelliae_GCA_011947485.2_lcl|JAATWK020000155.1_cds_KAH0426332.1_3165	Colletotrichum_chlorophyti_GCA_001937105.1_lcl|MPGH01000228.1_cds_OLN82231.1_4810, Colletotrichum_chlorophyti_GCA_001937105.1_lcl|MPGH01000228.1_cds_OLN82239.1_4811	Colletotrichum_filicis_GCA_023376865.1_lcl|MOOC01000023.1_cds_KAI3546114.1_7866, Colletotrichum_filicis_GCA_023376865.1_lcl|MOOC01000023.1_cds_KAI3546116.1_7868	Colletotrichum_fioriniae_PJ7_GCA_000582985.1_lcl|JARH01001078.1_cds_EXF73161.1_13496	Colletotrichum_fructicola_GCA_009771025.1_lcl|SSNE01000031.1_cds_KAE9572955.1_9439, Colletotrichum_fructicola_GCA_009771025.1_lcl|SSNE01000031.1_cds_KAE9572956.1_9438	Colletotrichum_fructicola_GCA_012932255.1_lcl|QLYQ01000044.1_cds_KAF4419829.1_5478, Colletotrichum_fructicola_GCA_012932255.1_lcl|QLYQ01000044.1_cds_KAF4419832.1_5477	Colletotrichum_fructicola_GCA_013201875.1_lcl|QPMV01000154.1_cds_KAF4883216.1_13786	Colletotrichum_fructicola_GCA_013201905.1_lcl|QPMW01000084.1_cds_KAF4895603.1_11839	Colletotrichum_fructicola_GCA_013201925.1_lcl|QPMY01000093.1_cds_KAF4929513.1_12112	Colletotrichum_fructicola_GCA_013390205.1_lcl|QPMX01000009.1_cds_KAF5485935.1_13364, Colletotrichum_fructicola_GCA_013390205.1_lcl|QPMX01000009.1_cds_KAF5485938.1_13363	Colletotrichum_fructicola_Nara_gc5_GCA_000319635.1_lcl|KB020486.1_cds_ELA37226.1_1258	Colletotrichum_fructicola_Nara_gc5_GCA_000319635.2_lcl|ANPB02000010.1_cds_KAF4475221.1_15720, Colletotrichum_fructicola_Nara_gc5_GCA_000319635.2_lcl|ANPB02000010.1_cds_KAF4475475.1_15721	Colletotrichum_gloeosporioides_23_GCA_021432615.1_lcl|MU270230.1_cds_KAH9228928.1_15112, Colletotrichum_gloeosporioides_23_GCA_021432615.1_lcl|MU270230.1_cds_KAH9228929.1_15113	Colletotrichum_gloeosporioides_Cg-14_GCA_000446055.1_lcl|AMYD01000340.1_cds_EQB58174.1_1378, Colletotrichum_gloeosporioides_Cg-14_GCA_000446055.1_lcl|AMYD01001200.1_cds_EQB54205.1_5364	Colletotrichum_gloeosporioides_GCA_011800055.1_lcl|WVTB01000028.1_cds_KAF3807615.1_4954	Colletotrichum_gloeosporioides_g12917.t1, Colletotrichum_gloeosporioides_g12917.t2, Colletotrichum_gloeosporioides_g12917.t3	Colletotrichum_graminicola_M1.001_GCA_000149035.1_lcl|GG697340.1_cds_EFQ28299.1_3443, Colletotrichum_graminicola_M1.001_GCA_000149035.1_lcl|GG697340.1_cds_EFQ28300.1_3444	Colletotrichum_higginsianum_GCA_000313795.2_lcl|CACQ02001467.1_cds_CCF35270.1_3552, Colletotrichum_higginsianum_GCA_000313795.2_lcl|CACQ02002472.1_cds_CCF37463.1_5745, Colletotrichum_higginsianum_GCA_000313795.2_lcl|CACQ02002472.1_cds_CCF37465.1_5747	Colletotrichum_higginsianum_GCA_004920355.1_lcl|MWPZ01000009.1_cds_TIC91829.1_12590, Colletotrichum_higginsianum_GCA_004920355.1_lcl|MWPZ01000009.1_cds_TIC91830.1_12591	Colletotrichum_higginsianum_GCA_023705605.1_lcl|BPPY01000005.1_cds_GJC98104.1_6930, Colletotrichum_higginsianum_GCA_023705605.1_lcl|BPPY01000005.1_cds_GJC98105.1_6931	Colletotrichum_higginsianum_IMI_349063_GCA_001672515.1_lcl|CM004460.1_cds_OBR07801.1_9322, Colletotrichum_higginsianum_IMI_349063_GCA_001672515.1_lcl|CM004460.1_cds_OBR07802.1_9323	Colletotrichum_incanum_GCA_001625285.1_lcl|LFIW01001266.1_cds_KZL82842.1_1876	Colletotrichum_incanum_GCA_001855235.1_lcl|KV842037.1_cds_OHW94881.1_6387, Colletotrichum_incanum_GCA_001855235.1_lcl|KV842037.1_cds_OHW94883.1_6389	Colletotrichum_karsti_GCA_011947395.2_lcl|JAATWM020000001.1_cds_KAF9882350.1_386	Colletotrichum_liriopes_GCA_022179045.1_lcl|BPPX01000017.1_cds_GJC85174.1_8012	Colletotrichum_lupini_GCA_023278565.1_lcl|CP019477.1_cds_UQC84761.1_10215, Colletotrichum_lupini_GCA_023278565.1_lcl|CP019477.1_cds_UQC84763.1_10217	Colletotrichum_musicola_GCA_014235935.1_lcl|WIGM01000694.1_cds_KAF6815746.1_12382, Colletotrichum_musicola_GCA_014235935.1_lcl|WIGM01000694.1_cds_KAF6815747.1_12383	Colletotrichum_nymphaeae_SA-01_GCA_001563115.1_lcl|JEMN01000152.1_cds_KXH63798.1_876	Colletotrichum_orbiculare_MAFF_240422_GCA_000350065.2_lcl|AMCV02000001.1_cds_TDZ26909.1_544, Colletotrichum_orbiculare_MAFF_240422_GCA_000350065.2_lcl|AMCV02000001.1_cds_TDZ27041.1_543	Colletotrichum_orchidophilum_GCA_001831195.1_lcl|MJBS01000081.1_cds_OHE95537.1_13202, Colletotrichum_orchidophilum_GCA_001831195.1_lcl|MJBS01000081.1_cds_OHE95538.1_13203	Colletotrichum_plurivorum_GCA_014235945.1_lcl|WIGO01000015.1_cds_KAF6839112.1_2125	Colletotrichum_salicis_GCA_001563125.1_lcl|JFFI01000736.1_cds_KXH66174.1_3515	Colletotrichum_scovillei_GCA_011075155.1_lcl|JAAJBS010000001.1_cds_KAF4785110.1_682, Colletotrichum_scovillei_GCA_011075155.1_lcl|JAAJBS010000001.1_cds_KAF4785416.1_683	Colletotrichum_scovillei_GCA_018906675.1_lcl|JAESDO010000002.1_cds_KAG7074888.1_3427	Colletotrichum_scovillei_GCA_018906765.1_lcl|JAESDN010000002.1_cds_KAG7055444.1_3435	Colletotrichum_scovillei_GCA_018907675.1_lcl|JAESDM010000002.1_cds_KAG7082093.1_3440	Colletotrichum_shisoi_GCA_006783085.1_lcl|PUHP01000017.1_cds_TQN74894.1_503	Colletotrichum_siamense_GCA_013201745.1_lcl|QPMT01000099.1_cds_KAF4841838.1_14724	Colletotrichum_siamense_GCA_013201755.1_lcl|QPMR01000045.1_cds_KAF4810438.1_10611	Colletotrichum_siamense_GCA_013201795.1_lcl|QPMS01000024.1_cds_KAF4842958.1_8250	Colletotrichum_siamense_GCA_013201865.1_lcl|QPMU01000001.1_cds_KAF4880901.1_98	Colletotrichum_siamense_GCA_013390195.1_lcl|QPNA01000009.1_cds_KAF5486694.1_12974	Colletotrichum_sidae_GCA_004367935.1_lcl|QAPF01000001.1_cds_TEA22868.1_45	Colletotrichum_simmondsii_GCA_001563135.1_lcl|JFBX01000382.1_cds_KXH39889.1_6018, Colletotrichum_simmondsii_GCA_001563135.1_lcl|JFBX01000382.1_cds_KXH39890.1_6019	Colletotrichum_sojae_GCA_014235955.1_lcl|WIGN01000009.1_cds_KAF6819591.1_1334, Colletotrichum_sojae_GCA_014235955.1_lcl|WIGN01000009.1_cds_KAF6819592.1_1335	Colletotrichum_spaethianum_GCA_022836535.1_lcl|BQXU01000072.1_cds_GKT52570.1_12751, Colletotrichum_spaethianum_GCA_022836535.1_lcl|BQXU01000072.1_cds_GKT52571.1_12752
OG0000025	Colletotrichum_abscissum_GCA_023376855.1_lcl|SDAQ01000138.1_cds_KAI3535062.1_13041	Colletotrichum_aenigma_GCA_013390185.1_lcl|QPNB01000005.1_cds_KAF5520779.1_8576	Colletotrichum_asianum_GCA_009806415.1_lcl|WOWK01000095.1_cds_KAF0319483.1_6205	Colletotrichum_camelliae_GCA_011947485.2_lcl|JAATWK020000012.1_cds_KAH0441642.1_1451, Colletotrichum_camelliae_GCA_011947485.2_lcl|JAATWK020000012.1_cds_KAH0441643.1_1452	Colletotrichum_chlorophyti_GCA_001937105.1_lcl|MPGH01000008.1_cds_OLN97623.1_8786	Colletotrichum_filicis_GCA_023376865.1_lcl|MOOC01000233.1_cds_KAI3528106.1_7996	Colletotrichum_fioriniae_PJ7_GCA_000582985.1_lcl|JARH01000771.1_cds_EXF76966.1_9697, Colletotrichum_fioriniae_PJ7_GCA_000582985.1_lcl|JARH01000771.1_cds_EXF76967.1_9698	Colletotrichum_fructicola_GCA_009771025.1_lcl|SSNE01000001.1_cds_KAE9583925.1_665, Colletotrichum_fructicola_GCA_009771025.1_lcl|SSNE01000001.1_cds_KAE9583926.1_666	Colletotrichum_fructicola_GCA_012932255.1_lcl|QLYQ01000004.1_cds_KAF4433600.1_11661, Colletotrichum_fructicola_GCA_012932255.1_lcl|QLYQ01000004.1_cds_KAF4433601.1_11660	Colletotrichum_fructicola_GCA_013201875.1_lcl|QPMV01000037.1_cds_KAF4894414.1_6571	Colletotrichum_fructicola_GCA_013201905.1_lcl|QPMW01000009.1_cds_KAF4914155.1_2466	Colletotrichum_fructicola_GCA_013201925.1_lcl|QPMY01000068.1_cds_KAF4932902.1_10167	Colletotrichum_fructicola_GCA_013390205.1_lcl|QPMX01000005.1_cds_KAF5496341.1_8807, Colletotrichum_fructicola_GCA_013390205.1_lcl|QPMX01000005.1_cds_KAF5496342.1_8806	Colletotrichum_fructicola_Nara_gc5_GCA_000319635.1_lcl|KB020811.1_cds_ELA30204.1_8314, Colletotrichum_fructicola_Nara_gc5_GCA_000319635.1_lcl|KB020811.1_cds_ELA30205.1_8315	Colletotrichum_fructicola_Nara_gc5_GCA_000319635.2_lcl|ANPB02000003.1_cds_KAF4487371.1_5251, Colletotrichum_fructicola_Nara_gc5_GCA_000319635.2_lcl|ANPB02000003.1_cds_KAF4487374.1_5252	Colletotrichum_gloeosporioides_23_GCA_021432615.1_lcl|MU270214.1_cds_KAH9236972.1_7359, Colletotrichum_gloeosporioides_23_GCA_021432615.1_lcl|MU270214.1_cds_KAH9236973.1_7360	Colletotrichum_gloeosporioides_Cg-14_GCA_000446055.1_lcl|AMYD01004031.1_cds_EQB44321.1_15245, Colletotrichum_gloeosporioides_Cg-14_GCA_000446055.1_lcl|AMYD01004031.1_cds_EQB44322.1_15246	Colletotrichum_gloeosporioides_GCA_011800055.1_lcl|WVTB01000115.1_cds_KAF3797475.1_1385	Colletotrichum_gloeosporioides_g8385.t1, Colletotrichum_gloeosporioides_g8386.t1	Colletotrichum_graminicola_M1.001_GCA_000149035.1_lcl|GG697333.1_cds_EFQ26111.1_1255, Colletotrichum_graminicola_M1.001_GCA_000149035.1_lcl|GG697333.1_cds_EFQ26112.1_1256	Colletotrichum_higginsianum_GCA_000313795.2_lcl|CACQ02000226.1_cds_CCF31874.1_156, Colletotrichum_higginsianum_GCA_000313795.2_lcl|CACQ02006595.1_cds_CCF44070.1_12352, Colletotrichum_higginsianum_GCA_000313795.2_lcl|CACQ02008562.1_cds_CCF46306.1_14588, Colletotrichum_higginsianum_GCA_000313795.2_lcl|CACQ02008562.1_cds_CCF46307.1_14589	Colletotrichum_higginsianum_GCA_004920355.1_lcl|MWPZ01000011.1_cds_TIC90719.1_2277, Colletotrichum_higginsianum_GCA_004920355.1_lcl|MWPZ01000011.1_cds_TIC90720.1_2276	Colletotrichum_higginsianum_GCA_023705605.1_lcl|BPPY01000010.1_cds_GJD03753.1_12578, Colletotrichum_higginsianum_GCA_023705605.1_lcl|BPPY01000010.1_cds_GJD03754.1_12579	Colletotrichum_higginsianum_IMI_349063_GCA_001672515.1_lcl|CM004462.1_cds_OBR03876.1_13003		Colletotrichum_incanum_GCA_001855235.1_lcl|KV841902.1_cds_OHW96657.1_4621, Colletotrichum_incanum_GCA_001855235.1_lcl|KV841902.1_cds_OHW96658.1_4622	Colletotrichum_karsti_GCA_011947395.2_lcl|JAATWM020000050.1_cds_KAF9870810.1_10304	Colletotrichum_liriopes_GCA_022179045.1_lcl|BPPX01000035.1_cds_GJC88778.1_11616, Colletotrichum_liriopes_GCA_022179045.1_lcl|BPPX01000035.1_cds_GJC88779.1_11617	Colletotrichum_lupini_GCA_023278565.1_lcl|CP019477.1_cds_UQC84534.1_9988	Colletotrichum_musicola_GCA_014235935.1_lcl|WIGM01000068.1_cds_KAF6842532.1_2999	Colletotrichum_nymphaeae_SA-01_GCA_001563115.1_lcl|JEMN01001126.1_cds_KXH47259.1_6298	Colletotrichum_orbiculare_MAFF_240422_GCA_000350065.2_lcl|AMCV02000014.1_cds_TDZ21524.1_5637, Colletotrichum_orbiculare_MAFF_240422_GCA_000350065.2_lcl|AMCV02000014.1_cds_TDZ21527.1_5638	Colletotrichum_orchidophilum_GCA_001831195.1_lcl|MJBS01000058.1_cds_OHE97383.1_10841, Colletotrichum_orchidophilum_GCA_001831195.1_lcl|MJBS01000058.1_cds_OHE97384.1_10842	Colletotrichum_plurivorum_GCA_014235945.1_lcl|WIGO01000037.1_cds_KAF6835799.1_4075	Colletotrichum_salicis_GCA_001563125.1_lcl|JFFI01002674.1_cds_KXH27204.1_13309, Colletotrichum_salicis_GCA_001563125.1_lcl|JFFI01002674.1_cds_KXH27205.1_13310	Colletotrichum_scovillei_GCA_011075155.1_lcl|JAAJBS010000001.1_cds_KAF4785202.1_830, Colletotrichum_scovillei_GCA_011075155.1_lcl|JAAJBS010000001.1_cds_KAF4785319.1_831	Colletotrichum_scovillei_GCA_018906675.1_lcl|JAESDO010000002.1_cds_KAG7075069.1_3609	Colletotrichum_scovillei_GCA_018906765.1_lcl|JAESDN010000002.1_cds_KAG7055593.1_3618	Colletotrichum_scovillei_GCA_018907675.1_lcl|JAESDM010000002.1_cds_KAG7082369.1_3622, Colletotrichum_scovillei_GCA_018907675.1_lcl|JAESDM010000002.1_cds_KAG7082370.1_3623	Colletotrichum_shisoi_GCA_006783085.1_lcl|PUHP01000025.1_cds_TQN74696.1_717	Colletotrichum_siamense_GCA_013201745.1_lcl|QPMT01000016.1_cds_KAF4859667.1_6234	Colletotrichum_siamense_GCA_013201755.1_lcl|QPMR01000060.1_cds_KAF4808601.1_12209	Colletotrichum_siamense_GCA_013201795.1_lcl|QPMS01000010.1_cds_KAF4849664.1_4400	Colletotrichum_siamense_GCA_013201865.1_lcl|QPMU01000016.1_cds_KAF4874546.1_6490	Colletotrichum_siamense_GCA_013390195.1_lcl|QPNA01000005.1_cds_KAF5496983.1_8130	Colletotrichum_sidae_GCA_004367935.1_lcl|QAPF01000141.1_cds_TEA15167.1_7145	Colletotrichum_simmondsii_GCA_001563135.1_lcl|JFBX01000175.1_cds_KXH46994.1_3007, Colletotrichum_simmondsii_GCA_001563135.1_lcl|JFBX01000175.1_cds_KXH46995.1_3008	Colletotrichum_sojae_GCA_014235955.1_lcl|WIGN01000053.1_cds_KAF6813449.1_4632, Colletotrichum_sojae_GCA_014235955.1_lcl|WIGN01000053.1_cds_KAF6813450.1_4633	Colletotrichum_spaethianum_GCA_022836535.1_lcl|BQXU01000026.1_cds_GKT48881.1_9062, Colletotrichum_spaethianum_GCA_022836535.1_lcl|BQXU01000026.1_cds_GKT48882.1_9063, Colletotrichum_spaethianum_GCA_022836535.1_lcl|BQXU01000069.1_cds_GKT52496.1_12677
OG0000026
OG0000027	Colletotrichum_abscissum_GCA_023376855.1_lcl|SDAQ01000025.1_cds_KAI3554165.1_5579	Colletotrichum_aenigma_GCA_013390185.1_lcl|QPNB01000009.1_cds_KAF5507368.1_12821	Colletotrichum_asianum_GCA_009806415.1_lcl|WOWK01000156.1_cds_KAF0316526.1_4574	Colletotrichum_camelliae_GCA_011947485.2_lcl|JAATWK020000134.1_cds_KAH0427399.1_2203	Colletotrichum_chlorophyti_GCA_001937105.1_lcl|MPGH01000131.1_cds_OLN86329.1_1523, Colletotrichum_chlorophyti_GCA_001937105.1_lcl|MPGH01000131.1_cds_OLN86334.1_1522	Colletotrichum_filicis_GCA_023376865.1_lcl|MOOC01000060.1_cds_KAI3539582.1_13950, Colletotrichum_filicis_GCA_023376865.1_lcl|MOOC01000060.1_cds_KAI3539583.1_13951	Colletotrichum_fioriniae_PJ7_GCA_000582985.1_lcl|JARH01001050.1_cds_EXF73638.1_13036, Colletotrichum_fioriniae_PJ7_GCA_000582985.1_lcl|JARH01001050.1_cds_EXF73639.1_13037	Colletotrichum_fructicola_GCA_009771025.1_lcl|SSNE01000090.1_cds_KAE9566823.1_18083, Colletotrichum_fructicola_GCA_009771025.1_lcl|SSNE01000090.1_cds_KAE9566851.1_18084	Colletotrichum_fructicola_GCA_012932255.1_lcl|QLYQ01000600.1_cds_KAF4411243.1_14747, Colletotrichum_fructicola_GCA_012932255.1_lcl|QLYQ01000600.1_cds_KAF4411244.1_14746	Colletotrichum_fructicola_GCA_013201875.1_lcl|QPMV01000168.1_cds_KAF4882795.1_14199	Colletotrichum_fructicola_GCA_013201905.1_lcl|QPMW01000078.1_cds_KAF4896712.1_11473	Colletotrichum_fructicola_GCA_013201925.1_lcl|QPMY01000135.1_cds_KAF4925351.1_14107	Colletotrichum_fructicola_GCA_013390205.1_lcl|QPMX01000009.1_cds_KAF5485781.1_13245, Colletotrichum_fructicola_GCA_013390205.1_lcl|QPMX01000009.1_cds_KAF5486365.1_13246	Colletotrichum_fructicola_Nara_gc5_GCA_000319635.1_lcl|KB021436.1_cds_ELA23150.1_15410	Colletotrichum_fructicola_Nara_gc5_GCA_000319635.2_lcl|ANPB02000010.1_cds_KAF4474994.1_15602	Colletotrichum_gloeosporioides_23_GCA_021432615.1_lcl|MU270228.1_cds_KAH9229328.1_14407, Colletotrichum_gloeosporioides_23_GCA_021432615.1_lcl|MU270228.1_cds_KAH9229329.1_14408	Colletotrichum_gloeosporioides_Cg-14_GCA_000446055.1_lcl|AMYD01004097.1_cds_EQB44089.1_15479	Colletotrichum_gloeosporioides_GCA_011800055.1_lcl|WVTB01000108.1_cds_KAF3797768.1_827	Colletotrichum_gloeosporioides_g13027.t1	Colletotrichum_graminicola_M1.001_GCA_000149035.1_lcl|GG697376.1_cds_EFQ34048.1_9192, Colletotrichum_graminicola_M1.001_GCA_000149035.1_lcl|GG697376.1_cds_EFQ34049.1_9193	Colletotrichum_higginsianum_GCA_000313795.2_lcl|CACQ02000786.1_cds_CCF33503.1_1785, Colletotrichum_higginsianum_GCA_000313795.2_lcl|CACQ02001810.1_cds_CCF36049.1_4331, Colletotrichum_higginsianum_GCA_000313795.2_lcl|CACQ02001810.1_cds_CCF36050.1_4332	Colletotrichum_higginsianum_GCA_004920355.1_lcl|MWPZ01000009.1_cds_TIC91691.1_12702, Colletotrichum_higginsianum_GCA_004920355.1_lcl|MWPZ01000009.1_cds_TIC91698.1_12701	Colletotrichum_higginsianum_GCA_023705605.1_lcl|BPPY01000005.1_cds_GJC97987.1_6813, Colletotrichum_higginsianum_GCA_023705605.1_lcl|BPPY01000005.1_cds_GJC97988.1_6814	Colletotrichum_higginsianum_IMI_349063_GCA_001672515.1_lcl|CM004460.1_cds_OBR07919.1_9440, Colletotrichum_higginsianum_IMI_349063_GCA_001672515.1_lcl|CM004460.1_cds_OBR07920.1_9441	Colletotrichum_incanum_GCA_001625285.1_lcl|LFIW01000342.1_cds_KZL86992.1_10249	Colletotrichum_incanum_GCA_001855235.1_lcl|KV841775.1_cds_OHW99758.1_1545, Colletotrichum_incanum_GCA_001855235.1_lcl|KV841775.1_cds_OHW99759.1_1546	Colletotrichum_karsti_GCA_011947395.2_lcl|JAATWM020000001.1_cds_KAF9882461.1_497	Colletotrichum_liriopes_GCA_022179045.1_lcl|BPPX01000017.1_cds_GJC85285.1_8123, Colletotrichum_liriopes_GCA_022179045.1_lcl|BPPX01000017.1_cds_GJC85286.1_8124, Colletotrichum_liriopes_GCA_022179045.1_lcl|BPPX01000017.1_cds_GJC85287.1_8125	Colletotrichum_lupini_GCA_023278565.1_lcl|CP019472.1_cds_UQC75917.1_17343, Colletotrichum_lupini_GCA_023278565.1_lcl|CP019472.1_cds_UQC75918.1_17344	Colletotrichum_musicola_GCA_014235935.1_lcl|WIGM01000457.1_cds_KAF6824675.1_10129, Colletotrichum_musicola_GCA_014235935.1_lcl|WIGM01000457.1_cds_KAF6824676.1_10130	Colletotrichum_nymphaeae_SA-01_GCA_001563115.1_lcl|JEMN01000324.1_cds_KXH62158.1_1728	Colletotrichum_orbiculare_MAFF_240422_GCA_000350065.2_lcl|AMCV02000012.1_cds_TDZ21844.1_5254	Colletotrichum_orchidophilum_GCA_001831195.1_lcl|MJBS01000095.1_cds_OHE94694.1_14264, Colletotrichum_orchidophilum_GCA_001831195.1_lcl|MJBS01000095.1_cds_OHE94695.1_14265	Colletotrichum_plurivorum_GCA_014235945.1_lcl|WIGO01000205.1_cds_KAF6823818.1_11205, Colletotrichum_plurivorum_GCA_014235945.1_lcl|WIGO01000205.1_cds_KAF6823819.1_11206	Colletotrichum_salicis_GCA_001563125.1_lcl|JFFI01001822.1_cds_KXH53770.1_9424	Colletotrichum_scovillei_GCA_011075155.1_lcl|JAAJBS010000007.1_cds_KAF4778363.1_7289	Colletotrichum_scovillei_GCA_018906675.1_lcl|JAESDO010000011.1_cds_KAG7063257.1_4387	Colletotrichum_scovillei_GCA_018906765.1_lcl|JAESDN010000011.1_cds_KAG7043807.1_4396	Colletotrichum_scovillei_GCA_018907675.1_lcl|JAESDM010000011.1_cds_KAG7045931.1_4406	Colletotrichum_shisoi_GCA_006783085.1_lcl|PUHP01000253.1_cds_TQN71601.1_3802, Colletotrichum_shisoi_GCA_006783085.1_lcl|PUHP01000253.1_cds_TQN71603.1_3801	Colletotrichum_siamense_GCA_013201745.1_lcl|QPMT01000070.1_cds_KAF4845609.1_13488	Colletotrichum_siamense_GCA_013201755.1_lcl|QPMR01000065.1_cds_KAF4808186.1_12641	Colletotrichum_siamense_GCA_013201795.1_lcl|QPMS01000050.1_cds_KAF4835966.1_12485	Colletotrichum_siamense_GCA_013201865.1_lcl|QPMU01000057.1_cds_KAF4867851.1_12977	Colletotrichum_siamense_GCA_013390195.1_lcl|QPNA01000009.1_cds_KAF5487062.1_12861		Colletotrichum_simmondsii_GCA_001563135.1_lcl|JFBX01000170.1_cds_KXH47241.1_2957, Colletotrichum_simmondsii_GCA_001563135.1_lcl|JFBX01000170.1_cds_KXH47242.1_2958	Colletotrichum_sojae_GCA_014235955.1_lcl|WIGN01000443.1_cds_KAF6793031.1_14033, Colletotrichum_sojae_GCA_014235955.1_lcl|WIGN01000443.1_cds_KAF6793032.1_14034	Colletotrichum_spaethianum_GCA_022836535.1_lcl|BQXU01000048.1_cds_GKT51379.1_11560
OG0000028	Colletotrichum_abscissum_GCA_023376855.1_lcl|SDAQ01000070.1_cds_KAI3543845.1_9945	Colletotrichum_aenigma_GCA_013390185.1_lcl|QPNB01000010.1_cds_KAF5502000.1_14578	Colletotrichum_asianum_GCA_009806415.1_lcl|WOWK01000052.1_cds_KAF0323484.1_11026	Colletotrichum_camelliae_GCA_011947485.2_lcl|JAATWK020000386.1_cds_KAH0420296.1_9275	Colletotrichum_chlorophyti_GCA_001937105.1_lcl|MPGH01000183.1_cds_OLN85137.1_3338	Colletotrichum_filicis_GCA_023376865.1_lcl|MOOC01000085.1_cds_KAI3536502.1_16364	Colletotrichum_fioriniae_PJ7_GCA_000582985.1_lcl|JARH01000449.1_cds_EXF80382.1_6259	Colletotrichum_fructicola_GCA_009771025.1_lcl|SSNE01000005.1_cds_KAE9581374.1_13335	Colletotrichum_fructicola_GCA_012932255.1_lcl|QLYQ01000005.1_cds_KAF4433414.1_10360	Colletotrichum_fructicola_GCA_013201875.1_lcl|QPMV01000337.1_cds_KAF4881107.1_15888, Colletotrichum_fructicola_GCA_013201875.1_lcl|QPMV01000369.1_cds_KAF4881032.1_15966	Colletotrichum_fructicola_GCA_013201905.1_lcl|QPMW01000036.1_cds_KAF4907373.1_7472	Colletotrichum_fructicola_GCA_013201925.1_lcl|QPMY01000226.1_cds_KAF4921802.1_15528	Colletotrichum_fructicola_GCA_013390205.1_lcl|QPMX01000010.1_cds_KAF5484155.1_14703	Colletotrichum_fructicola_Nara_gc5_GCA_000319635.1_lcl|KB021088.1_cds_ELA25963.1_12573, Colletotrichum_fructicola_Nara_gc5_GCA_000319635.1_lcl|KB021328.1_cds_ELA23921.1_14639	Colletotrichum_fructicola_Nara_gc5_GCA_000319635.2_lcl|ANPB02000003.1_cds_KAF4486560.1_5894, Colletotrichum_fructicola_Nara_gc5_GCA_000319635.2_lcl|ANPB02000009.1_cds_KAF4477058.1_14698	Colletotrichum_gloeosporioides_23_GCA_021432615.1_lcl|MU270232.1_cds_KAH9228535.1_15691	Colletotrichum_gloeosporioides_Cg-14_GCA_000446055.1_lcl|AMYD01001000.1_cds_EQB55118.1_4449, Colletotrichum_gloeosporioides_Cg-14_GCA_000446055.1_lcl|AMYD01001000.1_cds_EQB55120.1_4451	Colletotrichum_gloeosporioides_GCA_011800055.1_lcl|WVTB01000066.1_cds_KAF3801580.1_11122	Colletotrichum_gloeosporioides_g14684.t1	Colletotrichum_graminicola_M1.001_GCA_000149035.1_lcl|GG697413.1_cds_EFQ36182.1_11326	Colletotrichum_higginsianum_GCA_000313795.2_lcl|CACQ02005592.1_cds_CCF42714.1_10996	Colletotrichum_higginsianum_GCA_004920355.1_lcl|MWPZ01000001.1_cds_TID07421.1_513, Colletotrichum_higginsianum_GCA_004920355.1_lcl|MWPZ01000005.1_cds_TIC97526.1_8442	Colletotrichum_higginsianum_GCA_023705605.1_lcl|BPPY01000007.1_cds_GJD00782.1_9607	Colletotrichum_higginsianum_IMI_349063_GCA_001672515.1_lcl|CM004463.1_cds_OBR02817.1_14043	Colletotrichum_incanum_GCA_001625285.1_lcl|LFIW01000257.1_cds_KZL87330.1_8780, Colletotrichum_incanum_GCA_001625285.1_lcl|LFIW01000978.1_cds_KZL84052.1_656, Colletotrichum_incanum_GCA_001625285.1_lcl|LFIW01001569.1_cds_KZL81783.1_3012, Colletotrichum_incanum_GCA_001625285.1_lcl|LFIW01001831.1_cds_KZL80704.1_4215, Colletotrichum_incanum_GCA_001625285.1_lcl|LFIW01002512.1_cds_KZL68170.1_8305, Colle…	Colletotrichum_incanum_GCA_001855235.1_lcl|KV841803.1_cds_OHW99074.1_2250, Colletotrichum_incanum_GCA_001855235.1_lcl|KV841924.1_cds_OHW96410.1_4863, Colletotrichum_incanum_GCA_001855235.1_lcl|KV841932.1_cds_OHW96284.1_4986, Colletotrichum_incanum_GCA_001855235.1_lcl|KV842057.1_cds_OHW94108.1_7166, Colletotrichum_incanum_GCA_001855235.1_lcl|KV842146.1_cds_OHW90853.1_10422	Colletotrichum_karsti_GCA_011947395.2_lcl|JAATWM020000019.1_cds_KAF9876106.1_3235	Colletotrichum_liriopes_GCA_022179045.1_lcl|BPPX01000007.1_cds_GJC81402.1_4240, Colletotrichum_liriopes_GCA_022179045.1_lcl|BPPX01000042.1_cds_GJC89519.1_12357	Colletotrichum_lupini_GCA_023278565.1_lcl|CP019481.1_cds_UQC90819.1_16273	Colletotrichum_musicola_GCA_014235935.1_lcl|WIGM01000188.1_cds_KAF6834877.1_5998	Colletotrichum_nymphaeae_SA-01_GCA_001563115.1_lcl|JEMN01000216.1_cds_KXH63263.1_1125	Colletotrichum_orbiculare_MAFF_240422_GCA_000350065.2_lcl|AMCV02000004.1_cds_TDZ24693.1_2282	Colletotrichum_orchidophilum_GCA_001831195.1_lcl|MJBS01000029.1_cds_OHF00203.1_7133	Colletotrichum_plurivorum_GCA_014235945.1_lcl|WIGO01000245.1_cds_KAF6822139.1_12201	Colletotrichum_salicis_GCA_001563125.1_lcl|JFFI01000301.1_cds_KXH68462.1_1232	Colletotrichum_scovillei_GCA_011075155.1_lcl|JAAJBS010000005.1_cds_KAF4781399.1_5201	Colletotrichum_scovillei_GCA_018906675.1_lcl|JAESDO010000009.1_cds_KAG7064794.1_14290	Colletotrichum_scovillei_GCA_018906765.1_lcl|JAESDN010000009.1_cds_KAG7045341.1_14335	Colletotrichum_scovillei_GCA_018907675.1_lcl|JAESDM010000009.1_cds_KAG7052527.1_14521	Colletotrichum_shisoi_GCA_006783085.1_lcl|PUHP01000157.1_cds_TQN72628.1_2777, Colletotrichum_shisoi_GCA_006783085.1_lcl|PUHP01001067.1_cds_TQN66870.1_8538	Colletotrichum_siamense_GCA_013201745.1_lcl|QPMT01000063.1_cds_KAF4846762.1_13000	Colletotrichum_siamense_GCA_013201755.1_lcl|QPMR01000076.1_cds_KAF4807430.1_13422	Colletotrichum_siamense_GCA_013201795.1_lcl|QPMS01000037.1_cds_KAF4839972.1_10659	Colletotrichum_siamense_GCA_013201865.1_lcl|QPMU01000073.1_cds_KAF4865557.1_14019	Colletotrichum_siamense_GCA_013390195.1_lcl|QPNA01000010.1_cds_KAF5485257.1_14293	Colletotrichum_sidae_GCA_004367935.1_lcl|QAPF01000034.1_cds_TEA20286.1_2387	Colletotrichum_simmondsii_GCA_001563135.1_lcl|JFBX01000584.1_cds_KXH34591.1_8685	Colletotrichum_sojae_GCA_014235955.1_lcl|WIGN01000104.1_cds_KAF6809249.1_7030	Colletotrichum_spaethianum_GCA_022836535.1_lcl|BQXU01000074.1_cds_GKT52619.1_12800, Colletotrichum_spaethianum_GCA_022836535.1_lcl|BQXU01000074.1_cds_GKT52620.1_12801
OG0000029	Colletotrichum_abscissum_GCA_023376855.1_lcl|SDAQ01000128.1_cds_KAI3535985.1_12733	Colletotrichum_aenigma_GCA_013390185.1_lcl|QPNB01000001.1_cds_KAF5526984.1_1112, Colletotrichum_aenigma_GCA_013390185.1_lcl|QPNB01000001.1_cds_KAF5526987.1_1111	Colletotrichum_asianum_GCA_009806415.1_lcl|WOWK01000126.1_cds_KAF0317642.1_8248	Colletotrichum_camelliae_GCA_011947485.2_lcl|JAATWK020000067.1_cds_KAH0432583.1_12064	Colletotrichum_chlorophyti_GCA_001937105.1_lcl|MPGH01000044.1_cds_OLN94196.1_6986, Colletotrichum_chlorophyti_GCA_001937105.1_lcl|MPGH01000044.1_cds_OLN94326.1_6985	Colletotrichum_filicis_GCA_023376865.1_lcl|MOOC01000003.1_cds_KAI3551539.1_9597	Colletotrichum_fioriniae_PJ7_GCA_000582985.1_lcl|JARH01000261.1_cds_EXF83189.1_3492	Colletotrichum_fructicola_GCA_009771025.1_lcl|SSNE01000006.1_cds_KAE9580917.1_14944, Colletotrichum_fructicola_GCA_009771025.1_lcl|SSNE01000006.1_cds_KAE9580920.1_14943	Colletotrichum_fructicola_GCA_012932255.1_lcl|QLYQ01000019.1_cds_KAF4428211.1_10161, Colletotrichum_fructicola_GCA_012932255.1_lcl|QLYQ01000019.1_cds_KAF4428212.1_10160	Colletotrichum_fructicola_GCA_013201875.1_lcl|QPMV01000083.1_cds_KAF4887412.1_10520, Colletotrichum_fructicola_GCA_013201875.1_lcl|QPMV01000083.1_cds_KAF4887413.1_10521	Colletotrichum_fructicola_GCA_013201905.1_lcl|QPMW01000198.1_cds_KAF4885290.1_15428, Colletotrichum_fructicola_GCA_013201905.1_lcl|QPMW01000198.1_cds_KAF4885299.1_15427	Colletotrichum_fructicola_GCA_013201925.1_lcl|QPMY01000142.1_cds_KAF4924851.1_14338, Colletotrichum_fructicola_GCA_013201925.1_lcl|QPMY01000142.1_cds_KAF4924858.1_14337	Colletotrichum_fructicola_GCA_013390205.1_lcl|QPMX01000001.1_cds_KAF5513707.1_1167, Colletotrichum_fructicola_GCA_013390205.1_lcl|QPMX01000001.1_cds_KAF5513708.1_1166	Colletotrichum_fructicola_Nara_gc5_GCA_000319635.1_lcl|KB020602.1_cds_ELA34626.1_3867, Colletotrichum_fructicola_Nara_gc5_GCA_000319635.1_lcl|KB020602.1_cds_ELA34627.1_3868	Colletotrichum_fructicola_Nara_gc5_GCA_000319635.2_lcl|ANPB02000001.1_cds_KAF4491935.1_1199, Colletotrichum_fructicola_Nara_gc5_GCA_000319635.2_lcl|ANPB02000001.1_cds_KAF4492021.1_1200	Colletotrichum_gloeosporioides_23_GCA_021432615.1_lcl|MU270209.1_cds_KAH9243520.1_1251, Colletotrichum_gloeosporioides_23_GCA_021432615.1_lcl|MU270209.1_cds_KAH9243521.1_1252	Colletotrichum_gloeosporioides_Cg-14_GCA_000446055.1_lcl|AMYD01001836.1_cds_EQB51405.1_8165, Colletotrichum_gloeosporioides_Cg-14_GCA_000446055.1_lcl|AMYD01001836.1_cds_EQB51406.1_8166	Colletotrichum_gloeosporioides_GCA_011800055.1_lcl|WVTB01000048.1_cds_KAF3804929.1_7829	Colletotrichum_gloeosporioides_g1155.t1, Colletotrichum_gloeosporioides_g1155.t2, Colletotrichum_gloeosporioides_g1155.t3	Colletotrichum_graminicola_M1.001_GCA_000149035.1_lcl|GG697344.1_cds_EFQ29246.1_4390	Colletotrichum_higginsianum_GCA_000313795.2_lcl|CACQ02000502.1_cds_CCF32683.1_965	Colletotrichum_higginsianum_GCA_004920355.1_lcl|MWPZ01000002.1_cds_TID03718.1_4206	Colletotrichum_higginsianum_GCA_023705605.1_lcl|BPPY01000001.1_cds_GJC91821.1_647	Colletotrichum_higginsianum_IMI_349063_GCA_001672515.1_lcl|CM004455.1_cds_OBR15912.1_1092	Colletotrichum_incanum_GCA_001625285.1_lcl|LFIW01000073.1_cds_KZL88096.1_12331	Colletotrichum_incanum_GCA_001855235.1_lcl|KV841976.1_cds_OHW95549.1_5635	Colletotrichum_karsti_GCA_011947395.2_lcl|JAATWM020000008.1_cds_KAF9878973.1_12581, Colletotrichum_karsti_GCA_011947395.2_lcl|JAATWM020000008.1_cds_KAF9878974.1_12582	Colletotrichum_liriopes_GCA_022179045.1_lcl|BPPX01000001.1_cds_GJC77824.1_662	Colletotrichum_lupini_GCA_023278565.1_lcl|CP019475.1_cds_UQC80661.1_6115	Colletotrichum_musicola_GCA_014235935.1_lcl|WIGM01000017.1_cds_KAF6844437.1_1114	Colletotrichum_nymphaeae_SA-01_GCA_001563115.1_lcl|JEMN01001329.1_cds_KXH39818.1_9663, Colletotrichum_nymphaeae_SA-01_GCA_001563115.1_lcl|JEMN01001329.1_cds_KXH39819.1_9664	Colletotrichum_orbiculare_MAFF_240422_GCA_000350065.2_lcl|AMCV02000006.1_cds_TDZ23497.1_3606	Colletotrichum_orchidophilum_GCA_001831195.1_lcl|MJBS01000226.1_cds_OHE90734.1_5981, Colletotrichum_orchidophilum_GCA_001831195.1_lcl|MJBS01000226.1_cds_OHE90735.1_5982	Colletotrichum_plurivorum_GCA_014235945.1_lcl|WIGO01000009.1_cds_KAF6840108.1_1422	Colletotrichum_salicis_GCA_001563125.1_lcl|JFFI01002228.1_cds_KXH39454.1_11464, Colletotrichum_salicis_GCA_001563125.1_lcl|JFFI01002228.1_cds_KXH39455.1_11465	Colletotrichum_scovillei_GCA_011075155.1_lcl|JAAJBS010000010.1_cds_KAF4775655.1_11547	Colletotrichum_scovillei_GCA_018906675.1_lcl|JAESDO010000012.1_cds_KAG7062961.1_5314	Colletotrichum_scovillei_GCA_018906765.1_lcl|JAESDN010000012.1_cds_KAG7043532.1_5322	Colletotrichum_scovillei_GCA_018907675.1_lcl|JAESDM010000012.1_cds_KAG7042944.1_5332	Colletotrichum_shisoi_GCA_006783085.1_lcl|PUHP01000040.1_cds_TQN74380.1_1023	Colletotrichum_siamense_GCA_013201745.1_lcl|QPMT01000007.1_cds_KAF4863002.1_3404, Colletotrichum_siamense_GCA_013201745.1_lcl|QPMT01000007.1_cds_KAF4863003.1_3403	Colletotrichum_siamense_GCA_013201755.1_lcl|QPMR01000071.1_cds_KAF4807711.1_13135, Colletotrichum_siamense_GCA_013201755.1_lcl|QPMR01000071.1_cds_KAF4807712.1_13134	Colletotrichum_siamense_GCA_013201795.1_lcl|QPMS01000008.1_cds_KAF4851087.1_3380, Colletotrichum_siamense_GCA_013201795.1_lcl|QPMS01000008.1_cds_KAF4851186.1_3379	Colletotrichum_siamense_GCA_013201865.1_lcl|QPMU01000060.1_cds_KAF4867552.1_13255, Colletotrichum_siamense_GCA_013201865.1_lcl|QPMU01000060.1_cds_KAF4867553.1_13256	Colletotrichum_siamense_GCA_013390195.1_lcl|QPNA01000001.1_cds_KAF5517152.1_1118, Colletotrichum_siamense_GCA_013390195.1_lcl|QPNA01000001.1_cds_KAF5517156.1_1117	Colletotrichum_sidae_GCA_004367935.1_lcl|QAPF01001021.1_cds_TEA07952.1_11617	Colletotrichum_simmondsii_GCA_001563135.1_lcl|JFBX01000921.1_cds_KXH25142.1_13720, Colletotrichum_simmondsii_GCA_001563135.1_lcl|JFBX01000921.1_cds_KXH25143.1_13721	Colletotrichum_sojae_GCA_014235955.1_lcl|WIGN01000080.1_cds_KAF6810968.1_6033	Colletotrichum_spaethianum_GCA_022836535.1_lcl|BQXU01000023.1_cds_GKT48363.1_8544
OG0000030	Colletotrichum_abscissum_GCA_023376855.1_lcl|SDAQ01000174.1_cds_KAI3532103.1_13965, Colletotrichum_abscissum_GCA_023376855.1_lcl|SDAQ01000174.1_cds_KAI3532104.1_13966	Colletotrichum_aenigma_GCA_013390185.1_lcl|QPNB01000004.1_cds_KAF5521337.1_6799, Colletotrichum_aenigma_GCA_013390185.1_lcl|QPNB01000004.1_cds_KAF5521338.1_6798	Colletotrichum_asianum_GCA_009806415.1_lcl|WOWK01000022.1_cds_KAF0327570.1_14064	Colletotrichum_camelliae_GCA_011947485.2_lcl|JAATWK020000006.1_cds_KAH0443394.1_11584	Colletotrichum_chlorophyti_GCA_001937105.1_lcl|MPGH01000048.1_cds_OLN93932.1_7284	Colletotrichum_filicis_GCA_023376865.1_lcl|MOOC01000122.1_cds_KAI3533132.1_2354, Colletotrichum_filicis_GCA_023376865.1_lcl|MOOC01000122.1_cds_KAI3533133.1_2355	Colletotrichum_fioriniae_PJ7_GCA_000582985.1_lcl|JARH01000770.1_cds_EXF76981.1_9687	Colletotrichum_fructicola_GCA_009771025.1_lcl|SSNE01000058.1_cds_KAE9568832.1_14469	Colletotrichum_fructicola_GCA_012932255.1_lcl|QLYQ01000130.1_cds_KAF4416607.1_3839, Colletotrichum_fructicola_GCA_012932255.1_lcl|QLYQ01000130.1_cds_KAF4416850.1_3840, Colletotrichum_fructicola_GCA_012932255.1_lcl|QLYQ01000130.1_cds_KAF4416851.1_3841	Colletotrichum_fructicola_GCA_013201875.1_lcl|QPMV01000090.1_cds_KAF4886851.1_10901	Colletotrichum_fructicola_GCA_013201905.1_lcl|QPMW01000044.1_cds_KAF4905117.1_8412	Colletotrichum_fructicola_GCA_013201925.1_lcl|QPMY01000098.1_cds_KAF4929020.1_12378	Colletotrichum_fructicola_GCA_013390205.1_lcl|QPMX01000004.1_cds_KAF5498544.1_6948, Colletotrichum_fructicola_GCA_013390205.1_lcl|QPMX01000004.1_cds_KAF5498545.1_6949	Colletotrichum_fructicola_Nara_gc5_GCA_000319635.1_lcl|KB020610.1_cds_ELA34540.1_3926	Colletotrichum_fructicola_Nara_gc5_GCA_000319635.2_lcl|ANPB02000004.1_cds_KAF4484858.1_7677, Colletotrichum_fructicola_Nara_gc5_GCA_000319635.2_lcl|ANPB02000004.1_cds_KAF4484859.1_7676	Colletotrichum_gloeosporioides_23_GCA_021432615.1_lcl|MU270212.1_cds_KAH9239061.1_5500, Colletotrichum_gloeosporioides_23_GCA_021432615.1_lcl|MU270212.1_cds_KAH9239063.1_5502	Colletotrichum_gloeosporioides_Cg-14_GCA_000446055.1_lcl|AMYD01001481.1_cds_EQB52974.1_6600, Colletotrichum_gloeosporioides_Cg-14_GCA_000446055.1_lcl|AMYD01002026.1_cds_EQB50508.1_9052		Colletotrichum_gloeosporioides_g6964.t1, Colletotrichum_gloeosporioides_g6964.t3, Colletotrichum_gloeosporioides_g6964.t5	Colletotrichum_graminicola_M1.001_GCA_000149035.1_lcl|GG697341.1_cds_EFQ28528.1_3672, Colletotrichum_graminicola_M1.001_GCA_000149035.1_lcl|GG697341.1_cds_EFQ28529.1_3673	Colletotrichum_higginsianum_GCA_000313795.2_lcl|CACQ02001514.1_cds_CCF35381.1_3663, Colletotrichum_higginsianum_GCA_000313795.2_lcl|CACQ02004278.1_cds_CCF40757.1_9039	Colletotrichum_higginsianum_GCA_004920355.1_lcl|MWPZ01000003.1_cds_TID01769.1_6079	Colletotrichum_higginsianum_GCA_023705605.1_lcl|BPPY01000003.1_cds_GJC95315.1_4141, Colletotrichum_higginsianum_GCA_023705605.1_lcl|BPPY01000003.1_cds_GJC95316.1_4142	Colletotrichum_higginsianum_IMI_349063_GCA_001672515.1_lcl|CM004456.1_cds_OBR14023.1_2749, Colletotrichum_higginsianum_IMI_349063_GCA_001672515.1_lcl|CM004456.1_cds_OBR14024.1_2750	Colletotrichum_incanum_GCA_001625285.1_lcl|LFIW01001157.1_cds_KZL83340.1_1390	Colletotrichum_incanum_GCA_001855235.1_lcl|KV842167.1_cds_OHW90367.1_10913, Colletotrichum_incanum_GCA_001855235.1_lcl|KV842167.1_cds_OHW90368.1_10914	Colletotrichum_karsti_GCA_011947395.2_lcl|JAATWM020000043.1_cds_KAF9871712.1_9041	Colletotrichum_liriopes_GCA_022179045.1_lcl|BPPX01000022.1_cds_GJC86616.1_9454, Colletotrichum_liriopes_GCA_022179045.1_lcl|BPPX01000022.1_cds_GJC86617.1_9455		Colletotrichum_musicola_GCA_014235935.1_lcl|WIGM01000057.1_cds_KAF6842864.1_2666	Colletotrichum_nymphaeae_SA-01_GCA_001563115.1_lcl|JEMN01001383.1_cds_KXH38871.1_10123	Colletotrichum_orbiculare_MAFF_240422_GCA_000350065.2_lcl|AMCV02000005.1_cds_TDZ24022.1_2899, Colletotrichum_orbiculare_MAFF_240422_GCA_000350065.2_lcl|AMCV02000005.1_cds_TDZ24023.1_2898	Colletotrichum_orchidophilum_GCA_001831195.1_lcl|MJBS01000011.1_cds_OHF02667.1_939	Colletotrichum_plurivorum_GCA_014235945.1_lcl|WIGO01000021.1_cds_KAF6838043.1_2650		Colletotrichum_scovillei_GCA_011075155.1_lcl|JAAJBS010000003.1_cds_KAF4783748.1_3044	Colletotrichum_scovillei_GCA_018906675.1_lcl|JAESDO010000004.1_cds_KAG7070398.1_9477	Colletotrichum_scovillei_GCA_018906765.1_lcl|JAESDN010000004.1_cds_KAG7051361.1_9515	Colletotrichum_scovillei_GCA_018907675.1_lcl|JAESDM010000004.1_cds_KAG7078609.1_9703	Colletotrichum_shisoi_GCA_006783085.1_lcl|PUHP01000598.1_cds_TQN68973.1_6432	Colletotrichum_siamense_GCA_013201745.1_lcl|QPMT01000022.1_cds_KAF4858197.1_7513, Colletotrichum_siamense_GCA_013201745.1_lcl|QPMT01000022.1_cds_KAF4858198.1_7512	Colletotrichum_siamense_GCA_013201755.1_lcl|QPMR01000008.1_cds_KAF4821418.1_3108, Colletotrichum_siamense_GCA_013201755.1_lcl|QPMR01000008.1_cds_KAF4821539.1_3107	Colletotrichum_siamense_GCA_013201795.1_lcl|QPMS01000027.1_cds_KAF4842269.1_8930, Colletotrichum_siamense_GCA_013201795.1_lcl|QPMS01000027.1_cds_KAF4842270.1_8931	Colletotrichum_siamense_GCA_013201865.1_lcl|QPMU01000012.1_cds_KAF4875584.1_5345	Colletotrichum_siamense_GCA_013390195.1_lcl|QPNA01000004.1_cds_KAF5500864.1_6759, Colletotrichum_siamense_GCA_013390195.1_lcl|QPNA01000004.1_cds_KAF5501779.1_6760	Colletotrichum_sidae_GCA_004367935.1_lcl|QAPF01000102.1_cds_TEA16719.1_5808	Colletotrichum_simmondsii_GCA_001563135.1_lcl|JFBX01000698.1_cds_KXH30852.1_10918	Colletotrichum_sojae_GCA_014235955.1_lcl|WIGN01000033.1_cds_KAF6815704.1_3383	Colletotrichum_spaethianum_GCA_022836535.1_lcl|BQXU01000008.1_cds_GKT43917.1_4098, Colletotrichum_spaethianum_GCA_022836535.1_lcl|BQXU01000008.1_cds_GKT43918.1_4099
OG0000031	Colletotrichum_abscissum_GCA_023376855.1_lcl|SDAQ01000003.1_cds_KAI3558648.1_1263	Colletotrichum_aenigma_GCA_013390185.1_lcl|QPNB01000007.1_cds_KAF5518035.1_10496	Colletotrichum_asianum_GCA_009806415.1_lcl|WOWK01000093.1_cds_KAF0319676.1_8654	Colletotrichum_camelliae_GCA_011947485.2_lcl|JAATWK020000022.1_cds_KAH0439145.1_5745	Colletotrichum_chlorophyti_GCA_001937105.1_lcl|MPGH01000089.1_cds_OLN87671.1_9959, Colletotrichum_chlorophyti_GCA_001937105.1_lcl|MPGH01000089.1_cds_OLN87684.1_9960	Colletotrichum_filicis_GCA_023376865.1_lcl|MOOC01000030.1_cds_KAI3544677.1_9826, Colletotrichum_filicis_GCA_023376865.1_lcl|MOOC01000030.1_cds_KAI3544678.1_9827	Colletotrichum_fioriniae_PJ7_GCA_000582985.1_lcl|JARH01001025.1_cds_EXF73975.1_12644	Colletotrichum_fructicola_GCA_009771025.1_lcl|SSNE01000078.1_cds_KAE9567325.1_16747	Colletotrichum_fructicola_GCA_012932255.1_lcl|QLYQ01000006.1_cds_KAF4432976.1_8040	Colletotrichum_fructicola_GCA_013201875.1_lcl|QPMV01000199.1_cds_KAF4882141.1_14860	Colletotrichum_fructicola_GCA_013201905.1_lcl|QPMW01000195.1_cds_KAF4885417.1_15396	Colletotrichum_fructicola_GCA_013201925.1_lcl|QPMY01000129.1_cds_KAF4925771.1_13928	Colletotrichum_fructicola_GCA_013390205.1_lcl|QPMX01000006.1_cds_KAF5494086.1_9501	Colletotrichum_fructicola_Nara_gc5_GCA_000319635.1_lcl|KB020719.1_cds_ELA32109.1_6403, Colletotrichum_fructicola_Nara_gc5_GCA_000319635.1_lcl|KB020719.1_cds_ELA32110.1_6404	Colletotrichum_fructicola_Nara_gc5_GCA_000319635.2_lcl|ANPB02000008.1_cds_KAF4477576.1_14017	Colletotrichum_gloeosporioides_23_GCA_021432615.1_lcl|MU270215.1_cds_KAH9236376.1_8370, Colletotrichum_gloeosporioides_23_GCA_021432615.1_lcl|MU270215.1_cds_KAH9236377.1_8371	Colletotrichum_gloeosporioides_Cg-14_GCA_000446055.1_lcl|AMYD01001752.1_cds_EQB51747.1_7816	Colletotrichum_gloeosporioides_GCA_011800055.1_lcl|WVTB01000082.1_cds_KAF3799826.1_13807, Colletotrichum_gloeosporioides_GCA_011800055.1_lcl|WVTB01000082.1_cds_KAF3799827.1_13808	Colletotrichum_gloeosporioides_g10421.t1, Colletotrichum_gloeosporioides_g10421.t2	Colletotrichum_graminicola_M1.001_GCA_000149035.1_lcl|GG697349.1_cds_EFQ30387.1_5531, Colletotrichum_graminicola_M1.001_GCA_000149035.1_lcl|GG697349.1_cds_EFQ30388.1_5532	Colletotrichum_higginsianum_GCA_000313795.2_lcl|CACQ02002604.1_cds_CCF37728.1_6010, Colletotrichum_higginsianum_GCA_000313795.2_lcl|CACQ02002604.1_cds_CCF37729.1_6011, Colletotrichum_higginsianum_GCA_000313795.2_lcl|CACQ02009765.1_cds_CCF47476.1_15758	Colletotrichum_higginsianum_GCA_004920355.1_lcl|MWPZ01000007.1_cds_TIC93830.1_11588, Colletotrichum_higginsianum_GCA_004920355.1_lcl|MWPZ01000007.1_cds_TIC93831.1_11589	Colletotrichum_higginsianum_GCA_023705605.1_lcl|BPPY01000006.1_cds_GJC99966.1_8792, Colletotrichum_higginsianum_GCA_023705605.1_lcl|BPPY01000006.1_cds_GJC99967.1_8793	Colletotrichum_higginsianum_IMI_349063_GCA_001672515.1_lcl|CM004461.1_cds_OBR05328.1_12031	Colletotrichum_incanum_GCA_001625285.1_lcl|LFIW01001979.1_cds_KZL80106.1_4855	Colletotrichum_incanum_GCA_001855235.1_lcl|KV842192.1_cds_OHW89902.1_11353, Colletotrichum_incanum_GCA_001855235.1_lcl|KV842192.1_cds_OHW89903.1_11354	Colletotrichum_karsti_GCA_011947395.2_lcl|JAATWM020000046.1_cds_KAF9871333.1_9385	Colletotrichum_liriopes_GCA_022179045.1_lcl|BPPX01000026.1_cds_GJC87463.1_10301, Colletotrichum_liriopes_GCA_022179045.1_lcl|BPPX01000026.1_cds_GJC87464.1_10302	Colletotrichum_lupini_GCA_023278565.1_lcl|CP019478.1_cds_UQC87252.1_12706	Colletotrichum_musicola_GCA_014235935.1_lcl|WIGM01000530.1_cds_KAF6822750.1_10959	Colletotrichum_nymphaeae_SA-01_GCA_001563115.1_lcl|JEMN01001279.1_cds_KXH41682.1_8840, Colletotrichum_nymphaeae_SA-01_GCA_001563115.1_lcl|JEMN01001384.1_cds_KXH38867.1_10150	Colletotrichum_orbiculare_MAFF_240422_GCA_000350065.2_lcl|AMCV02000033.1_cds_TDZ16784.1_10397, Colletotrichum_orbiculare_MAFF_240422_GCA_000350065.2_lcl|AMCV02000033.1_cds_TDZ16849.1_10396	Colletotrichum_orchidophilum_GCA_001831195.1_lcl|MJBS01000015.1_cds_OHF02074.1_3094	Colletotrichum_plurivorum_GCA_014235945.1_lcl|WIGO01000192.1_cds_KAF6824491.1_10846	Colletotrichum_salicis_GCA_001563125.1_lcl|JFFI01001889.1_cds_KXH51130.1_9846, Colletotrichum_salicis_GCA_001563125.1_lcl|JFFI01002029.1_cds_KXH45801.1_10676	Colletotrichum_scovillei_GCA_011075155.1_lcl|JAAJBS010000012.1_cds_KAF4773307.1_12931	Colletotrichum_scovillei_GCA_018906675.1_lcl|JAESDO010000008.1_cds_KAG7066424.1_13404, Colletotrichum_scovillei_GCA_018906675.1_lcl|JAESDO010000008.1_cds_KAG7066426.1_13405	Colletotrichum_scovillei_GCA_018906765.1_lcl|JAESDN010000008.1_cds_KAG7046657.1_13446, Colletotrichum_scovillei_GCA_018906765.1_lcl|JAESDN010000008.1_cds_KAG7046659.1_13447	Colletotrichum_scovillei_GCA_018907675.1_lcl|JAESDM010000008.1_cds_KAG7056494.1_13631, Colletotrichum_scovillei_GCA_018907675.1_lcl|JAESDM010000008.1_cds_KAG7056496.1_13632	Colletotrichum_shisoi_GCA_006783085.1_lcl|PUHP01000859.1_cds_TQN67692.1_7711	Colletotrichum_siamense_GCA_013201745.1_lcl|QPMT01000008.1_cds_KAF4862586.1_3652	Colletotrichum_siamense_GCA_013201755.1_lcl|QPMR01000004.1_cds_KAF4823670.1_1628	Colletotrichum_siamense_GCA_013201795.1_lcl|QPMS01000009.1_cds_KAF4850442.1_3906	Colletotrichum_siamense_GCA_013201865.1_lcl|QPMU01000032.1_cds_KAF4870733.1_10129	Colletotrichum_siamense_GCA_013390195.1_lcl|QPNA01000006.1_cds_KAF5495078.1_9246	Colletotrichum_sidae_GCA_004367935.1_lcl|QAPF01000064.1_cds_TEA18452.1_4135	Colletotrichum_simmondsii_GCA_001563135.1_lcl|JFBX01000162.1_cds_KXH47508.1_2762	Colletotrichum_sojae_GCA_014235955.1_lcl|WIGN01000173.1_cds_KAF6805801.1_9227	Colletotrichum_spaethianum_GCA_022836535.1_lcl|BQXU01000039.1_cds_GKT50571.1_10752, Colletotrichum_spaethianum_GCA_022836535.1_lcl|BQXU01000039.1_cds_GKT50572.1_10753
OG0000032	Colletotrichum_abscissum_GCA_023376855.1_lcl|SDAQ01000035.1_cds_KAI3552829.1_6831, Colletotrichum_abscissum_GCA_023376855.1_lcl|SDAQ01000035.1_cds_KAI3552830.1_6832	Colletotrichum_aenigma_GCA_013390185.1_lcl|QPNB01000003.1_cds_KAF5523233.1_4201, Colletotrichum_aenigma_GCA_013390185.1_lcl|QPNB01000003.1_cds_KAF5523234.1_4200	Colletotrichum_asianum_GCA_009806415.1_lcl|WOWK01000058.1_cds_KAF0322736.1_3010	Colletotrichum_camelliae_GCA_011947485.2_lcl|JAATWK020000068.1_cds_KAH0432499.1_12141, Colletotrichum_camelliae_GCA_011947485.2_lcl|JAATWK020000068.1_cds_KAH0432500.1_12142	Colletotrichum_chlorophyti_GCA_001937105.1_lcl|MPGH01000005.1_cds_OLN97751.1_7332	Colletotrichum_filicis_GCA_023376865.1_lcl|MOOC01000016.1_cds_KAI3547784.1_4508, Colletotrichum_filicis_GCA_023376865.1_lcl|MOOC01000016.1_cds_KAI3547785.1_4509	Colletotrichum_fioriniae_PJ7_GCA_000582985.1_lcl|JARH01000269.1_cds_EXF82937.1_3750, Colletotrichum_fioriniae_PJ7_GCA_000582985.1_lcl|JARH01000269.1_cds_EXF82938.1_3751	Colletotrichum_fructicola_GCA_009771025.1_lcl|SSNE01000010.1_cds_KAE9579253.1_1049, Colletotrichum_fructicola_GCA_009771025.1_lcl|SSNE01000010.1_cds_KAE9579276.1_1050	Colletotrichum_fructicola_GCA_012932255.1_lcl|QLYQ01000008.1_cds_KAF4432240.1_13032, Colletotrichum_fructicola_GCA_012932255.1_lcl|QLYQ01000008.1_cds_KAF4432241.1_13033	Colletotrichum_fructicola_GCA_013201875.1_lcl|QPMV01000046.1_cds_KAF4892557.1_7548	Colletotrichum_fructicola_GCA_013201905.1_lcl|QPMW01000016.1_cds_KAF4912107.1_4116	Colletotrichum_fructicola_GCA_013201925.1_lcl|QPMY01000015.1_cds_KAF4939449.1_3698	Colletotrichum_fructicola_GCA_013390205.1_lcl|QPMX01000003.1_cds_KAF5503053.1_5787, Colletotrichum_fructicola_GCA_013390205.1_lcl|QPMX01000003.1_cds_KAF5503763.1_5788	Colletotrichum_fructicola_Nara_gc5_GCA_000319635.1_lcl|KB021033.1_cds_ELA26636.1_11915	Colletotrichum_fructicola_Nara_gc5_GCA_000319635.2_lcl|ANPB02000002.1_cds_KAF4488724.1_2954, Colletotrichum_fructicola_Nara_gc5_GCA_000319635.2_lcl|ANPB02000002.1_cds_KAF4489482.1_2955	Colletotrichum_gloeosporioides_23_GCA_021432615.1_lcl|MU270210.1_cds_KAH9240910.1_1959, Colletotrichum_gloeosporioides_23_GCA_021432615.1_lcl|MU270210.1_cds_KAH9240911.1_1960	Colletotrichum_gloeosporioides_Cg-14_GCA_000446055.1_lcl|AMYD01003539.1_cds_EQB46085.1_13476, Colletotrichum_gloeosporioides_Cg-14_GCA_000446055.1_lcl|AMYD01003539.1_cds_EQB46086.1_13477	Colletotrichum_gloeosporioides_GCA_011800055.1_lcl|WVTB01000050.1_cds_KAF3804182.1_8244	Colletotrichum_gloeosporioides_g5807.t1, Colletotrichum_gloeosporioides_g5807.t2	Colletotrichum_graminicola_M1.001_GCA_000149035.1_lcl|GG697400.1_cds_EFQ35802.1_10946	Colletotrichum_higginsianum_GCA_000313795.2_lcl|CACQ02004132.1_cds_CCF40527.1_8809	Colletotrichum_higginsianum_GCA_004920355.1_lcl|MWPZ01000004.1_cds_TIC99278.1_8196	Colletotrichum_higginsianum_GCA_023705605.1_lcl|BPPY01000002.1_cds_GJC93158.1_1984	Colletotrichum_higginsianum_IMI_349063_GCA_001672515.1_lcl|CM004457.1_cds_OBR11505.1_3801	Colletotrichum_incanum_GCA_001625285.1_lcl|LFIW01002023.1_cds_KZL79742.1_5307	Colletotrichum_incanum_GCA_001855235.1_lcl|KV841829.1_cds_OHW98207.1_2953	Colletotrichum_karsti_GCA_011947395.2_lcl|JAATWM020000024.1_cds_KAF9874992.1_4928, Colletotrichum_karsti_GCA_011947395.2_lcl|JAATWM020000024.1_cds_KAF9874993.1_4929	Colletotrichum_liriopes_GCA_022179045.1_lcl|BPPX01000028.1_cds_GJC87881.1_10719	Colletotrichum_lupini_GCA_023278565.1_lcl|CP019476.1_cds_UQC81889.1_7343, Colletotrichum_lupini_GCA_023278565.1_lcl|CP019476.1_cds_UQC81890.1_7344	Colletotrichum_musicola_GCA_014235935.1_lcl|WIGM01000370.1_cds_KAF6827381.1_9033	Colletotrichum_nymphaeae_SA-01_GCA_001563115.1_lcl|JEMN01001769.1_cds_KXH27518.1_13647	Colletotrichum_orbiculare_MAFF_240422_GCA_000350065.2_lcl|AMCV02000020.1_cds_TDZ19196.1_7549	Colletotrichum_orchidophilum_GCA_001831195.1_lcl|MJBS01000199.1_cds_OHE91154.1_4969	Colletotrichum_plurivorum_GCA_014235945.1_lcl|WIGO01000104.1_cds_KAF6829691.1_7772	Colletotrichum_salicis_GCA_001563125.1_lcl|JFFI01000529.1_cds_KXH67194.1_2506	Colletotrichum_scovillei_GCA_011075155.1_lcl|JAAJBS010000006.1_cds_KAF4779865.1_6899	Colletotrichum_scovillei_GCA_018906675.1_lcl|JAESDO010000001.1_cds_KAG7075947.1_247, Colletotrichum_scovillei_GCA_018906675.1_lcl|JAESDO010000001.1_cds_KAG7075951.1_248	Colletotrichum_scovillei_GCA_018906765.1_lcl|JAESDN010000001.1_cds_KAG7057351.1_250, Colletotrichum_scovillei_GCA_018906765.1_lcl|JAESDN010000001.1_cds_KAG7057355.1_251	Colletotrichum_scovillei_GCA_018907675.1_lcl|JAESDM010000001.1_cds_KAG7083028.1_250, Colletotrichum_scovillei_GCA_018907675.1_lcl|JAESDM010000001.1_cds_KAG7083032.1_251	Colletotrichum_shisoi_GCA_006783085.1_lcl|PUHP01000422.1_cds_TQN70146.1_5264	Colletotrichum_siamense_GCA_013201745.1_lcl|QPMT01000014.1_cds_KAF4860049.1_5715, Colletotrichum_siamense_GCA_013201745.1_lcl|QPMT01000014.1_cds_KAF4860050.1_5714	Colletotrichum_siamense_GCA_013201755.1_lcl|QPMR01000031.1_cds_KAF4813166.1_8698, Colletotrichum_siamense_GCA_013201755.1_lcl|QPMR01000031.1_cds_KAF4813167.1_8699	Colletotrichum_siamense_GCA_013201795.1_lcl|QPMS01000014.1_cds_KAF4847325.1_5666, Colletotrichum_siamense_GCA_013201795.1_lcl|QPMS01000014.1_cds_KAF4847508.1_5667	Colletotrichum_siamense_GCA_013201865.1_lcl|QPMU01000020.1_cds_KAF4873280.1_7451, Colletotrichum_siamense_GCA_013201865.1_lcl|QPMU01000020.1_cds_KAF4873353.1_7452	Colletotrichum_siamense_GCA_013390195.1_lcl|QPNA01000003.1_cds_KAF5505060.1_5648, Colletotrichum_siamense_GCA_013390195.1_lcl|QPNA01000003.1_cds_KAF5505061.1_5647	Colletotrichum_sidae_GCA_004367935.1_lcl|QAPF01000825.1_cds_TEA09869.1_11492	Colletotrichum_simmondsii_GCA_001563135.1_lcl|JFBX01000876.1_cds_KXH26234.1_13117	Colletotrichum_sojae_GCA_014235955.1_lcl|WIGN01000404.1_cds_KAF6794652.1_13616	Colletotrichum_spaethianum_GCA_022836535.1_lcl|BQXU01000002.1_cds_GKT41154.1_1335
OG0000033	Colletotrichum_abscissum_GCA_023376855.1_lcl|SDAQ01000012.1_cds_KAI3556408.1_3267, Colletotrichum_abscissum_GCA_023376855.1_lcl|SDAQ01000012.1_cds_KAI3556409.1_3268	Colletotrichum_aenigma_GCA_013390185.1_lcl|QPNB01000002.1_cds_KAF5526253.1_2344	Colletotrichum_asianum_GCA_009806415.1_lcl|WOWK01000004.1_cds_KAF0331301.1_12073		Colletotrichum_chlorophyti_GCA_001937105.1_lcl|MPGH01000038.1_cds_OLN95248.1_6815, Colletotrichum_chlorophyti_GCA_001937105.1_lcl|MPGH01000038.1_cds_OLN95249.1_6816	Colletotrichum_filicis_GCA_023376865.1_lcl|MOOC01000108.1_cds_KAI3534367.1_1198, Colletotrichum_filicis_GCA_023376865.1_lcl|MOOC01000108.1_cds_KAI3534368.1_1199	Colletotrichum_fioriniae_PJ7_GCA_000582985.1_lcl|JARH01000353.1_cds_EXF81758.1_4884, Colletotrichum_fioriniae_PJ7_GCA_000582985.1_lcl|JARH01000353.1_cds_EXF81759.1_4885	Colletotrichum_fructicola_GCA_009771025.1_lcl|SSNE01000026.1_cds_KAE9573958.1_7497	Colletotrichum_fructicola_GCA_012932255.1_lcl|QLYQ01000037.1_cds_KAF4420635.1_4971	Colletotrichum_fructicola_GCA_013201875.1_lcl|QPMV01000078.1_cds_KAF4887950.1_10192	Colletotrichum_fructicola_GCA_013201905.1_lcl|QPMW01000030.1_cds_KAF4908553.1_6589	Colletotrichum_fructicola_GCA_013201925.1_lcl|QPMY01000018.1_cds_KAF4938758.1_4234	Colletotrichum_fructicola_GCA_013390205.1_lcl|QPMX01000002.1_cds_KAF5509248.1_3734	Colletotrichum_fructicola_Nara_gc5_GCA_000319635.1_lcl|KB020534.1_cds_ELA36097.1_2420	Colletotrichum_fructicola_Nara_gc5_GCA_000319635.2_lcl|ANPB02000005.1_cds_KAF4483138.1_9165	Colletotrichum_gloeosporioides_23_GCA_021432615.1_lcl|MU270217.1_cds_KAH9234551.1_9596	Colletotrichum_gloeosporioides_Cg-14_GCA_000446055.1_lcl|AMYD01001003.1_cds_EQB55101.1_4471, Colletotrichum_gloeosporioides_Cg-14_GCA_000446055.1_lcl|AMYD01002424.1_cds_EQB49082.1_10487		Colletotrichum_gloeosporioides_g3762.t1, Colletotrichum_gloeosporioides_g3762.t2, Colletotrichum_gloeosporioides_g3762.t4	Colletotrichum_graminicola_M1.001_GCA_000149035.1_lcl|GG697384.1_cds_EFQ34797.1_9941, Colletotrichum_graminicola_M1.001_GCA_000149035.1_lcl|GG697384.1_cds_EFQ34798.1_9942	Colletotrichum_higginsianum_GCA_000313795.2_lcl|CACQ02001087.1_cds_CCF34294.1_2576, Colletotrichum_higginsianum_GCA_000313795.2_lcl|CACQ02001357.1_cds_CCF35000.1_3282	Colletotrichum_higginsianum_GCA_004920355.1_lcl|MWPZ01000005.1_cds_TIC97919.1_9427	Colletotrichum_higginsianum_GCA_023705605.1_lcl|BPPY01000011.1_cds_GJD04512.1_13337, Colletotrichum_higginsianum_GCA_023705605.1_lcl|BPPY01000011.1_cds_GJD04513.1_13338	Colletotrichum_higginsianum_IMI_349063_GCA_001672515.1_lcl|LTAN01000007.1_cds_OBR06636.1_10756		Colletotrichum_incanum_GCA_001855235.1_lcl|KV842143.1_cds_OHW90931.1_10347	Colletotrichum_karsti_GCA_011947395.2_lcl|JAATWM020000047.1_cds_KAF9871180.1_9480	Colletotrichum_liriopes_GCA_022179045.1_lcl|BPPX01000012.1_cds_GJC83574.1_6412	Colletotrichum_lupini_GCA_023278565.1_lcl|CP019471.1_cds_UQC75244.1_1888	Colletotrichum_musicola_GCA_014235935.1_lcl|WIGM01000212.1_cds_KAF6833630.1_6477, Colletotrichum_musicola_GCA_014235935.1_lcl|WIGM01000212.1_cds_KAF6833631.1_6478	Colletotrichum_nymphaeae_SA-01_GCA_001563115.1_lcl|JEMN01000314.1_cds_KXH62229.1_1714, Colletotrichum_nymphaeae_SA-01_GCA_001563115.1_lcl|JEMN01001863.1_cds_KXH25312.1_14357	Colletotrichum_orbiculare_MAFF_240422_GCA_000350065.2_lcl|AMCV02000043.1_cds_TDZ15113.1_12025, Colletotrichum_orbiculare_MAFF_240422_GCA_000350065.2_lcl|AMCV02000043.1_cds_TDZ15114.1_12024	Colletotrichum_orchidophilum_GCA_001831195.1_lcl|MJBS01000117.1_cds_OHE93555.1_1381, Colletotrichum_orchidophilum_GCA_001831195.1_lcl|MJBS01000117.1_cds_OHE93556.1_1382, Colletotrichum_orchidophilum_GCA_001831195.1_lcl|MJBS01000117.1_cds_OHE93557.1_1383	Colletotrichum_plurivorum_GCA_014235945.1_lcl|WIGO01000121.1_cds_KAF6828508.1_8489, Colletotrichum_plurivorum_GCA_014235945.1_lcl|WIGO01000121.1_cds_KAF6828509.1_8490	Colletotrichum_salicis_GCA_001563125.1_lcl|JFFI01001619.1_cds_KXH57317.1_8169, Colletotrichum_salicis_GCA_001563125.1_lcl|JFFI01001619.1_cds_KXH57318.1_8170	Colletotrichum_scovillei_GCA_011075155.1_lcl|JAAJBS010000009.1_cds_KAF4776472.1_10067, Colletotrichum_scovillei_GCA_011075155.1_lcl|JAAJBS010000009.1_cds_KAF4776524.1_10066	Colletotrichum_scovillei_GCA_018906675.1_lcl|JAESDO010000003.1_cds_KAG7071835.1_7767, Colletotrichum_scovillei_GCA_018906675.1_lcl|JAESDO010000003.1_cds_KAG7071836.1_7768	Colletotrichum_scovillei_GCA_018906765.1_lcl|JAESDN010000003.1_cds_KAG7053536.1_7792	Colletotrichum_scovillei_GCA_018907675.1_lcl|JAESDM010000003.1_cds_KAG7080083.1_7961	Colletotrichum_shisoi_GCA_006783085.1_lcl|PUHP01000389.1_cds_TQN70415.1_4989	Colletotrichum_siamense_GCA_013201745.1_lcl|QPMT01000017.1_cds_KAF4859293.1_6357	Colletotrichum_siamense_GCA_013201755.1_lcl|QPMR01000039.1_cds_KAF4811600.1_9767	Colletotrichum_siamense_GCA_013201795.1_lcl|QPMS01000007.1_cds_KAF4851999.1_3257	Colletotrichum_siamense_GCA_013201865.1_lcl|QPMU01000013.1_cds_KAF4875360.1_5560	Colletotrichum_siamense_GCA_013390195.1_lcl|QPNA01000002.1_cds_KAF5511779.1_3634	Colletotrichum_sidae_GCA_004367935.1_lcl|QAPF01000217.1_cds_TEA13067.1_9054	Colletotrichum_simmondsii_GCA_001563135.1_lcl|JFBX01000598.1_cds_KXH33815.1_9183, Colletotrichum_simmondsii_GCA_001563135.1_lcl|JFBX01000598.1_cds_KXH33816.1_9184	Colletotrichum_sojae_GCA_014235955.1_lcl|WIGN01000179.1_cds_KAF6805555.1_9421, Colletotrichum_sojae_GCA_014235955.1_lcl|WIGN01000179.1_cds_KAF6805556.1_9422	Colletotrichum_spaethianum_GCA_022836535.1_lcl|BQXU01000010.1_cds_GKT44533.1_4714, Colletotrichum_spaethianum_GCA_022836535.1_lcl|BQXU01000010.1_cds_GKT44534.1_4715
OG0000034	Colletotrichum_abscissum_GCA_023376855.1_lcl|SDAQ01000023.1_cds_KAI3554486.1_5302	Colletotrichum_aenigma_GCA_013390185.1_lcl|QPNB01000007.1_cds_KAF5517956.1_11080, Colletotrichum_aenigma_GCA_013390185.1_lcl|QPNB01000007.1_cds_KAF5518317.1_11079	Colletotrichum_asianum_GCA_009806415.1_lcl|WOWK01000055.1_cds_KAF0323105.1_15860	Colletotrichum_camelliae_GCA_011947485.2_lcl|JAATWK020000077.1_cds_KAH0431612.1_12828, Colletotrichum_camelliae_GCA_011947485.2_lcl|JAATWK020000077.1_cds_KAH0431613.1_12829	Colletotrichum_chlorophyti_GCA_001937105.1_lcl|MPGH01000011.1_cds_OLN97069.1_865	Colletotrichum_filicis_GCA_023376865.1_lcl|MOOC01000018.1_cds_KAI3547371.1_5607	Colletotrichum_fioriniae_PJ7_GCA_000582985.1_lcl|JARH01000924.1_cds_EXF75201.1_11501	Colletotrichum_fructicola_GCA_009771025.1_lcl|SSNE01000022.1_cds_KAE9575246.1_6258, Colletotrichum_fructicola_GCA_009771025.1_lcl|SSNE01000022.1_cds_KAE9575328.1_6257	Colletotrichum_fructicola_GCA_012932255.1_lcl|QLYQ01000018.1_cds_KAF4428679.1_7545, Colletotrichum_fructicola_GCA_012932255.1_lcl|QLYQ01000018.1_cds_KAF4428680.1_7544	Colletotrichum_fructicola_GCA_013201875.1_lcl|QPMV01000113.1_cds_KAF4885083.1_12176, Colletotrichum_fructicola_GCA_013201875.1_lcl|QPMV01000113.1_cds_KAF4885100.1_12175	Colletotrichum_fructicola_GCA_013201905.1_lcl|QPMW01000117.1_cds_KAF4890656.1_13623, Colletotrichum_fructicola_GCA_013201905.1_lcl|QPMW01000117.1_cds_KAF4890681.1_13622	Colletotrichum_fructicola_GCA_013201925.1_lcl|QPMY01000122.1_cds_KAF4926382.1_13655, Colletotrichum_fructicola_GCA_013201925.1_lcl|QPMY01000122.1_cds_KAF4926385.1_13656	Colletotrichum_fructicola_GCA_013390205.1_lcl|QPMX01000006.1_cds_KAF5492734.1_10109, Colletotrichum_fructicola_GCA_013390205.1_lcl|QPMX01000006.1_cds_KAF5492735.1_10108	Colletotrichum_fructicola_Nara_gc5_GCA_000319635.1_lcl|KB020942.1_cds_ELA28189.1_10329	Colletotrichum_fructicola_Nara_gc5_GCA_000319635.2_lcl|ANPB02000008.1_cds_KAF4477841.1_13373, Colletotrichum_fructicola_Nara_gc5_GCA_000319635.2_lcl|ANPB02000008.1_cds_KAF4478439.1_13374	Colletotrichum_gloeosporioides_23_GCA_021432615.1_lcl|MU270215.1_cds_KAH9235640.1_7633, Colletotrichum_gloeosporioides_23_GCA_021432615.1_lcl|MU270215.1_cds_KAH9235641.1_7634	Colletotrichum_gloeosporioides_Cg-14_GCA_000446055.1_lcl|AMYD01000514.1_cds_EQB57346.1_2218	Colletotrichum_gloeosporioides_GCA_011800055.1_lcl|WVTB01000071.1_cds_KAF3800987.1_12579	Colletotrichum_gloeosporioides_g9802.t1, Colletotrichum_gloeosporioides_g9802.t2, Colletotrichum_gloeosporioides_g9803.t1	Colletotrichum_graminicola_M1.001_GCA_000149035.1_lcl|GG697354.1_cds_EFQ31255.1_6399	Colletotrichum_higginsianum_GCA_000313795.2_lcl|CACQ02004490.1_cds_CCF41106.1_9388	Colletotrichum_higginsianum_GCA_004920355.1_lcl|MWPZ01000007.1_cds_TIC94078.1_11039	Colletotrichum_higginsianum_GCA_023705605.1_lcl|BPPY01000006.1_cds_GJC99365.1_8191	Colletotrichum_higginsianum_IMI_349063_GCA_001672515.1_lcl|CM004461.1_cds_OBR04724.1_11427	Colletotrichum_incanum_GCA_001625285.1_lcl|LFIW01002614.1_cds_KZL65602.1_8781	Colletotrichum_incanum_GCA_001855235.1_lcl|KV841889.1_cds_OHW96981.1_4243	Colletotrichum_karsti_GCA_011947395.2_lcl|JAATWM020000045.1_cds_KAF9871378.1_9156, Colletotrichum_karsti_GCA_011947395.2_lcl|JAATWM020000045.1_cds_KAF9871379.1_9157	Colletotrichum_liriopes_GCA_022179045.1_lcl|BPPX01000011.1_cds_GJC83096.1_5934	Colletotrichum_lupini_GCA_023278565.1_lcl|CP019478.1_cds_UQC86463.1_11917	Colletotrichum_musicola_GCA_014235935.1_lcl|WIGM01000078.1_cds_KAF6842237.1_3302, Colletotrichum_musicola_GCA_014235935.1_lcl|WIGM01000078.1_cds_KAF6842238.1_3303	Colletotrichum_nymphaeae_SA-01_GCA_001563115.1_lcl|JEMN01000479.1_cds_KXH60788.1_2314	Colletotrichum_orbiculare_MAFF_240422_GCA_000350065.2_lcl|AMCV02000011.1_cds_TDZ21863.1_4805, Colletotrichum_orbiculare_MAFF_240422_GCA_000350065.2_lcl|AMCV02000011.1_cds_TDZ21864.1_4806	Colletotrichum_orchidophilum_GCA_001831195.1_lcl|MJBS01000049.1_cds_OHE98194.1_9906	Colletotrichum_plurivorum_GCA_014235945.1_lcl|WIGO01000458.1_cds_KAF6811671.1_15074, Colletotrichum_plurivorum_GCA_014235945.1_lcl|WIGO01000458.1_cds_KAF6811672.1_15075	Colletotrichum_salicis_GCA_001563125.1_lcl|JFFI01000887.1_cds_KXH65430.1_4238, Colletotrichum_salicis_GCA_001563125.1_lcl|JFFI01000887.1_cds_KXH65431.1_4239	Colletotrichum_scovillei_GCA_011075155.1_lcl|JAAJBS010000008.1_cds_KAF4777612.1_8358	Colletotrichum_scovillei_GCA_018906675.1_lcl|JAESDO010000001.1_cds_KAG7077745.1_2024	Colletotrichum_scovillei_GCA_018906765.1_lcl|JAESDN010000001.1_cds_KAG7059139.1_2028	Colletotrichum_scovillei_GCA_018907675.1_lcl|JAESDM010000001.1_cds_KAG7084696.1_2032	Colletotrichum_shisoi_GCA_006783085.1_lcl|PUHP01000748.1_cds_TQN68195.1_7208	Colletotrichum_siamense_GCA_013201745.1_lcl|QPMT01000002.1_cds_KAF4866333.1_1202	Colletotrichum_siamense_GCA_013201755.1_lcl|QPMR01000006.1_cds_KAF4822378.1_2474	Colletotrichum_siamense_GCA_013201795.1_lcl|QPMS01000002.1_cds_KAF4856345.1_1099	Colletotrichum_siamense_GCA_013201865.1_lcl|QPMU01000006.1_cds_KAF4877550.1_3157, Colletotrichum_siamense_GCA_013201865.1_lcl|QPMU01000006.1_cds_KAF4877553.1_3158	Colletotrichum_siamense_GCA_013390195.1_lcl|QPNA01000006.1_cds_KAF5494407.1_9848	Colletotrichum_sidae_GCA_004367935.1_lcl|QAPF01000223.1_cds_TEA12978.1_9148, Colletotrichum_sidae_GCA_004367935.1_lcl|QAPF01000223.1_cds_TEA12983.1_9149	Colletotrichum_simmondsii_GCA_001563135.1_lcl|JFBX01000594.1_cds_KXH33958.1_9067	Colletotrichum_sojae_GCA_014235955.1_lcl|WIGN01000097.1_cds_KAF6809717.1_6770, Colletotrichum_sojae_GCA_014235955.1_lcl|WIGN01000097.1_cds_KAF6809718.1_6771	Colletotrichum_spaethianum_GCA_022836535.1_lcl|BQXU01000001.1_cds_GKT40358.1_539
OG0000035	Colletotrichum_abscissum_GCA_023376855.1_lcl|SDAQ01000036.1_cds_KAI3552762.1_6976	Colletotrichum_aenigma_GCA_013390185.1_lcl|QPNB01000001.1_cds_KAF5527509.1_1725, Colletotrichum_aenigma_GCA_013390185.1_lcl|QPNB01000001.1_cds_KAF5528422.1_1726	Colletotrichum_asianum_GCA_009806415.1_lcl|WOWK01000131.1_cds_KAF0317407.1_9700, Colletotrichum_asianum_GCA_009806415.1_lcl|WOWK01000131.1_cds_KAF0317408.1_9701	Colletotrichum_camelliae_GCA_011947485.2_lcl|JAATWK020000216.1_cds_KAH0423566.1_5683, Colletotrichum_camelliae_GCA_011947485.2_lcl|JAATWK020000216.1_cds_KAH0423567.1_5684	Colletotrichum_chlorophyti_GCA_001937105.1_lcl|MPGH01000199.1_cds_OLN83729.1_3902	Colletotrichum_filicis_GCA_023376865.1_lcl|MOOC01000049.1_cds_KAI3541270.1_12343	Colletotrichum_fioriniae_PJ7_GCA_000582985.1_lcl|JARH01000766.1_cds_EXF77009.1_9660, Colletotrichum_fioriniae_PJ7_GCA_000582985.1_lcl|JARH01000928.1_cds_EXF75117.1_11552	Colletotrichum_fructicola_GCA_009771025.1_lcl|SSNE01000050.1_cds_KAE9569786.1_13572	Colletotrichum_fructicola_GCA_012932255.1_lcl|QLYQ01000016.1_cds_KAF4429486.1_14469	Colletotrichum_fructicola_GCA_013201875.1_lcl|QPMV01000176.1_cds_KAF4882595.1_14403, Colletotrichum_fructicola_GCA_013201875.1_lcl|QPMV01000176.1_cds_KAF4882600.1_14402	Colletotrichum_fructicola_GCA_013201905.1_lcl|QPMW01000050.1_cds_KAF4903530.1_8979	Colletotrichum_fructicola_GCA_013201925.1_lcl|QPMY01000063.1_cds_KAF4933314.1_9724	Colletotrichum_fructicola_GCA_013390205.1_lcl|QPMX01000001.1_cds_KAF5514803.1_1797	Colletotrichum_fructicola_Nara_gc5_GCA_000319635.1_lcl|KB020947.1_cds_ELA28100.1_10426, Colletotrichum_fructicola_Nara_gc5_GCA_000319635.1_lcl|KB020947.1_cds_ELA28101.1_10427	Colletotrichum_fructicola_Nara_gc5_GCA_000319635.2_lcl|ANPB02000001.1_cds_KAF4492619.1_1855, Colletotrichum_fructicola_Nara_gc5_GCA_000319635.2_lcl|ANPB02000001.1_cds_KAF4492620.1_1854	Colletotrichum_gloeosporioides_23_GCA_021432615.1_lcl|MU270231.1_cds_KAH9228789.1_15473, Colletotrichum_gloeosporioides_23_GCA_021432615.1_lcl|MU270231.1_cds_KAH9228790.1_15474	Colletotrichum_gloeosporioides_Cg-14_GCA_000446055.1_lcl|AMYD01003882.1_cds_EQB44840.1_14724, Colletotrichum_gloeosporioides_Cg-14_GCA_000446055.1_lcl|AMYD01003882.1_cds_EQB44841.1_14725	Colletotrichum_gloeosporioides_GCA_011800055.1_lcl|WVTB01000019.1_cds_KAF3808658.1_3989, Colletotrichum_gloeosporioides_GCA_011800055.1_lcl|WVTB01000019.1_cds_KAF3808659.1_3990	Colletotrichum_gloeosporioides_g1801.t1, Colletotrichum_gloeosporioides_g1802.t1	Colletotrichum_graminicola_M1.001_GCA_000149035.1_lcl|GG697331.1_cds_EFQ25193.1_337	Colletotrichum_higginsianum_GCA_000313795.2_lcl|CACQ02004289.1_cds_CCF40774.1_9056	Colletotrichum_higginsianum_GCA_004920355.1_lcl|MWPZ01000003.1_cds_TID02081.1_5466	Colletotrichum_higginsianum_GCA_023705605.1_lcl|BPPY01000003.1_cds_GJC95982.1_4808	Colletotrichum_higginsianum_IMI_349063_GCA_001672515.1_lcl|CM004456.1_cds_OBR13341.1_2067	Colletotrichum_incanum_GCA_001625285.1_lcl|LFIW01000652.1_cds_KZL85346.1_11990	Colletotrichum_incanum_GCA_001855235.1_lcl|KV841868.1_cds_OHW97288.1_3997	Colletotrichum_karsti_GCA_011947395.2_lcl|JAATWM020000012.1_cds_KAF9877846.1_1107	Colletotrichum_liriopes_GCA_022179045.1_lcl|BPPX01000006.1_cds_GJC80912.1_3750	Colletotrichum_lupini_GCA_023278565.1_lcl|CP019474.1_cds_UQC77269.1_2723	Colletotrichum_musicola_GCA_014235935.1_lcl|WIGM01000598.1_cds_KAF6820297.1_11587	Colletotrichum_nymphaeae_SA-01_GCA_001563115.1_lcl|JEMN01001116.1_cds_KXH47556.1_6205	Colletotrichum_orbiculare_MAFF_240422_GCA_000350065.2_lcl|AMCV02000022.1_cds_TDZ19025.1_8167	Colletotrichum_orchidophilum_GCA_001831195.1_lcl|MJBS01000005.1_cds_OHF03741.1_10072	Colletotrichum_plurivorum_GCA_014235945.1_lcl|WIGO01000048.1_cds_KAF6834442.1_4906	Colletotrichum_salicis_GCA_001563125.1_lcl|JFFI01000566.1_cds_KXH66973.1_2723, Colletotrichum_salicis_GCA_001563125.1_lcl|JFFI01001542.1_cds_KXH59136.1_7649	Colletotrichum_scovillei_GCA_011075155.1_lcl|JAAJBS010000010.1_cds_KAF4774807.1_10674	Colletotrichum_scovillei_GCA_018906675.1_lcl|JAESDO010000010.1_cds_KAG7063793.1_14712, Colletotrichum_scovillei_GCA_018906675.1_lcl|JAESDO010000021.1_cds_KAG7060695.1_8679	Colletotrichum_scovillei_GCA_018906765.1_lcl|JAESDN010000010.1_cds_KAG7044339.1_14758, Colletotrichum_scovillei_GCA_018906765.1_lcl|JAESDN010000021.1_cds_KAG7040648.1_8710	Colletotrichum_scovillei_GCA_018907675.1_lcl|JAESDM010000010.1_cds_KAG7049046.1_14945, Colletotrichum_scovillei_GCA_018907675.1_lcl|JAESDM010000021.1_cds_KAG7038325.1_8881	Colletotrichum_shisoi_GCA_006783085.1_lcl|PUHP01001741.1_cds_TQN65234.1_10173	Colletotrichum_siamense_GCA_013201745.1_lcl|QPMT01000001.1_cds_KAF4866806.1_285, Colletotrichum_siamense_GCA_013201745.1_lcl|QPMT01000001.1_cds_KAF4866807.1_286	Colletotrichum_siamense_GCA_013201755.1_lcl|QPMR01000002.1_cds_KAF4824959.1_643	Colletotrichum_siamense_GCA_013201795.1_lcl|QPMS01000012.1_cds_KAF4848661.1_4786, Colletotrichum_siamense_GCA_013201795.1_lcl|QPMS01000012.1_cds_KAF4848662.1_4785	Colletotrichum_siamense_GCA_013201865.1_lcl|QPMU01000008.1_cds_KAF4876874.1_4001, Colletotrichum_siamense_GCA_013201865.1_lcl|QPMU01000008.1_cds_KAF4876877.1_4002	Colletotrichum_siamense_GCA_013390195.1_lcl|QPNA01000001.1_cds_KAF5515955.1_1727, Colletotrichum_siamense_GCA_013390195.1_lcl|QPNA01000001.1_cds_KAF5515960.1_1728	Colletotrichum_sidae_GCA_004367935.1_lcl|QAPF01000016.1_cds_TEA21560.1_1178	Colletotrichum_simmondsii_GCA_001563135.1_lcl|JFBX01000761.1_cds_KXH28832.1_11945	Colletotrichum_sojae_GCA_014235955.1_lcl|WIGN01000165.1_cds_KAF6806172.1_9025	Colletotrichum_spaethianum_GCA_022836535.1_lcl|BQXU01000017.1_cds_GKT46909.1_7090
OG0000036	Colletotrichum_abscissum_GCA_023376855.1_lcl|SDAQ01000149.1_cds_KAI3534052.1_13394, Colletotrichum_abscissum_GCA_023376855.1_lcl|SDAQ01000160.1_cds_KAI3533119.1_13698	Colletotrichum_aenigma_GCA_013390185.1_lcl|QPNB01000003.1_cds_KAF5523904.1_4707	Colletotrichum_asianum_GCA_009806415.1_lcl|WOWK01000003.1_cds_KAF0331384.1_13643	Colletotrichum_camelliae_GCA_011947485.2_lcl|JAATWK020000001.1_cds_KAH0444961.1_22	Colletotrichum_chlorophyti_GCA_001937105.1_lcl|MPGH01000185.1_cds_OLN84906.1_3436	Colletotrichum_filicis_GCA_023376865.1_lcl|MOOC01000251.1_cds_KAI3527721.1_8597	Colletotrichum_fioriniae_PJ7_GCA_000582985.1_lcl|JARH01000111.1_cds_EXF85239.1_1383	Colletotrichum_fructicola_GCA_009771025.1_lcl|SSNE01000015.1_cds_KAE9577403.1_3579	Colletotrichum_fructicola_GCA_012932255.1_lcl|QLYQ01000598.1_cds_KAF4412158.1_2009	Colletotrichum_fructicola_GCA_013201875.1_lcl|QPMV01000001.1_cds_KAF4905927.1_143	Colletotrichum_fructicola_GCA_013201905.1_lcl|QPMW01000001.1_cds_KAF4917445.1_328	Colletotrichum_fructicola_GCA_013201925.1_lcl|QPMY01000003.1_cds_KAF4942204.1_765	Colletotrichum_fructicola_GCA_013390205.1_lcl|QPMX01000003.1_cds_KAF5503056.1_5258	Colletotrichum_fructicola_Nara_gc5_GCA_000319635.1_lcl|KB020632.1_cds_ELA34046.1_4406	Colletotrichum_fructicola_Nara_gc5_GCA_000319635.2_lcl|ANPB02000002.1_cds_KAF4488338.1_3502	Colletotrichum_gloeosporioides_23_GCA_021432615.1_lcl|MU270210.1_cds_KAH9241535.1_2584	Colletotrichum_gloeosporioides_Cg-14_GCA_000446055.1_lcl|AMYD01003702.1_cds_EQB45519.1_14038	Colletotrichum_gloeosporioides_GCA_011800055.1_lcl|WVTB01000007.1_cds_KAF3811245.1_12018	Colletotrichum_gloeosporioides_g5288.t1	Colletotrichum_graminicola_M1.001_GCA_000149035.1_lcl|GG697339.1_cds_EFQ27922.1_3066, Colletotrichum_graminicola_M1.001_GCA_000149035.1_lcl|GG697466.1_cds_EFQ36683.1_11827	Colletotrichum_higginsianum_GCA_000313795.2_lcl|CACQ02004475.1_cds_CCF41079.1_9361	Colletotrichum_higginsianum_GCA_004920355.1_lcl|MWPZ01000004.1_cds_TIC98891.1_7778, Colletotrichum_higginsianum_GCA_004920355.1_lcl|MWPZ01000005.1_cds_TIC97525.1_8441	Colletotrichum_higginsianum_GCA_023705605.1_lcl|BPPY01000002.1_cds_GJC93629.1_2455	Colletotrichum_higginsianum_IMI_349063_GCA_001672515.1_lcl|CM004457.1_cds_OBR11953.1_4249	Colletotrichum_incanum_GCA_001625285.1_lcl|LFIW01000263.1_cds_KZL87326.1_9068, Colletotrichum_incanum_GCA_001625285.1_lcl|LFIW01001196.1_cds_KZL83219.1_1544, Colletotrichum_incanum_GCA_001625285.1_lcl|LFIW01001901.1_cds_KZL80474.1_4464, Colletotrichum_incanum_GCA_001625285.1_lcl|LFIW01002053.1_cds_KZL79586.1_5459	Colletotrichum_incanum_GCA_001855235.1_lcl|KV841890.1_cds_OHW96970.1_4293, Colletotrichum_incanum_GCA_001855235.1_lcl|KV841953.1_cds_OHW95980.1_5288, Colletotrichum_incanum_GCA_001855235.1_lcl|KV842115.1_cds_OHW91750.1_9612	Colletotrichum_karsti_GCA_011947395.2_lcl|JAATWM020000003.1_cds_KAF9881173.1_6176	Colletotrichum_liriopes_GCA_022179045.1_lcl|BPPX01000008.1_cds_GJC82020.1_4858, Colletotrichum_liriopes_GCA_022179045.1_lcl|BPPX01000042.1_cds_GJC89516.1_12354	Colletotrichum_lupini_GCA_023278565.1_lcl|CP019476.1_cds_UQC82592.1_8046	Colletotrichum_musicola_GCA_014235935.1_lcl|WIGM01000005.1_cds_KAF6845115.1_358	Colletotrichum_nymphaeae_SA-01_GCA_001563115.1_lcl|JEMN01000450.1_cds_KXH61010.1_2206, Colletotrichum_nymphaeae_SA-01_GCA_001563115.1_lcl|JEMN01001255.1_cds_KXH42430.1_8562	Colletotrichum_orbiculare_MAFF_240422_GCA_000350065.2_lcl|AMCV02000010.1_cds_TDZ22382.1_4506	Colletotrichum_orchidophilum_GCA_001831195.1_lcl|MJBS01000054.1_cds_OHE97793.1_10551, Colletotrichum_orchidophilum_GCA_001831195.1_lcl|MJBS01000110.1_cds_OHE93907.1_1035, Colletotrichum_orchidophilum_GCA_001831195.1_lcl|MJBS01000110.1_cds_OHE93923.1_1051	Colletotrichum_plurivorum_GCA_014235945.1_lcl|WIGO01000034.1_cds_KAF6836197.1_3895	Colletotrichum_salicis_GCA_001563125.1_lcl|JFFI01000101.1_cds_KXH69377.1_307, Colletotrichum_salicis_GCA_001563125.1_lcl|JFFI01000233.1_cds_KXH68768.1_926	Colletotrichum_scovillei_GCA_011075155.1_lcl|JAAJBS010000006.1_cds_KAF4779058.1_6399	Colletotrichum_scovillei_GCA_018906675.1_lcl|JAESDO010000001.1_cds_KAG7076465.1_774	Colletotrichum_scovillei_GCA_018906765.1_lcl|JAESDN010000001.1_cds_KAG7057920.1_781	Colletotrichum_scovillei_GCA_018907675.1_lcl|JAESDM010000001.1_cds_KAG7083667.1_783	Colletotrichum_shisoi_GCA_006783085.1_lcl|PUHP01000086.1_cds_TQN73580.1_1821, Colletotrichum_shisoi_GCA_006783085.1_lcl|PUHP01001074.1_cds_TQN66853.1_8554	Colletotrichum_siamense_GCA_013201745.1_lcl|QPMT01000010.1_cds_KAF4861706.1_4301	Colletotrichum_siamense_GCA_013201755.1_lcl|QPMR01000003.1_cds_KAF4824429.1_1178	Colletotrichum_siamense_GCA_013201795.1_lcl|QPMS01000011.1_cds_KAF4849172.1_4535	Colletotrichum_siamense_GCA_013201865.1_lcl|QPMU01000010.1_cds_KAF4876271.1_4781	Colletotrichum_siamense_GCA_013390195.1_lcl|QPNA01000003.1_cds_KAF5506829.1_5124	Colletotrichum_sidae_GCA_004367935.1_lcl|QAPF01000075.1_cds_TEA17979.1_4673	Colletotrichum_simmondsii_GCA_001563135.1_lcl|JFBX01000540.1_cds_KXH36248.1_7594	Colletotrichum_sojae_GCA_014235955.1_lcl|WIGN01000008.1_cds_KAF6819747.1_1154
OG0000037	Colletotrichum_abscissum_GCA_023376855.1_lcl|SDAQ01000010.1_cds_KAI3556913.1_2919	Colletotrichum_aenigma_GCA_013390185.1_lcl|QPNB01000005.1_cds_KAF5519817.1_7796, Colletotrichum_aenigma_GCA_013390185.1_lcl|QPNB01000005.1_cds_KAF5520147.1_7795	Colletotrichum_asianum_GCA_009806415.1_lcl|WOWK01000035.1_cds_KAF0325733.1_16119, Colletotrichum_asianum_GCA_009806415.1_lcl|WOWK01000035.1_cds_KAF0325734.1_16120, Colletotrichum_asianum_GCA_009806415.1_lcl|WOWK01000035.1_cds_KAF0325735.1_16121	Colletotrichum_camelliae_GCA_011947485.2_lcl|JAATWK020000004.1_cds_KAH0443850.1_9515, Colletotrichum_camelliae_GCA_011947485.2_lcl|JAATWK020000004.1_cds_KAH0443851.1_9516	Colletotrichum_chlorophyti_GCA_001937105.1_lcl|MPGH01000001.1_cds_OLN97993.1_54	Colletotrichum_filicis_GCA_023376865.1_lcl|MOOC01000020.1_cds_KAI3546772.1_6698	Colletotrichum_fioriniae_PJ7_GCA_000582985.1_lcl|JARH01000482.1_cds_EXF80097.1_6565	Colletotrichum_fructicola_GCA_009771025.1_lcl|SSNE01000001.1_cds_KAE9583390.1_22, Colletotrichum_fructicola_GCA_009771025.1_lcl|SSNE01000001.1_cds_KAE9583391.1_23, Colletotrichum_fructicola_GCA_009771025.1_lcl|SSNE01000001.1_cds_KAE9583393.1_21	Colletotrichum_fructicola_GCA_012932255.1_lcl|QLYQ01000037.1_cds_KAF4420783.1_5110, Colletotrichum_fructicola_GCA_012932255.1_lcl|QLYQ01000037.1_cds_KAF4420784.1_5111	Colletotrichum_fructicola_GCA_013201875.1_lcl|QPMV01000050.1_cds_KAF4891905.1_7988	Colletotrichum_fructicola_GCA_013201905.1_lcl|QPMW01000033.1_cds_KAF4907941.1_6915, Colletotrichum_fructicola_GCA_013201905.1_lcl|QPMW01000033.1_cds_KAF4907944.1_6916	Colletotrichum_fructicola_GCA_013201925.1_lcl|QPMY01000083.1_cds_KAF4931057.1_11360, Colletotrichum_fructicola_GCA_013201925.1_lcl|QPMY01000083.1_cds_KAF4931073.1_11359	Colletotrichum_fructicola_GCA_013390205.1_lcl|QPMX01000005.1_cds_KAF5495419.1_8027, Colletotrichum_fructicola_GCA_013390205.1_lcl|QPMX01000005.1_cds_KAF5495572.1_8028	Colletotrichum_fructicola_Nara_gc5_GCA_000319635.1_lcl|KB021258.1_cds_ELA24574.1_14025	Colletotrichum_fructicola_Nara_gc5_GCA_000319635.2_lcl|ANPB02000010.1_cds_KAF4474805.1_16355, Colletotrichum_fructicola_Nara_gc5_GCA_000319635.2_lcl|ANPB02000010.1_cds_KAF4474809.1_16356, Colletotrichum_fructicola_Nara_gc5_GCA_000319635.2_lcl|ANPB02000010.1_cds_KAF4475652.1_16357	Colletotrichum_gloeosporioides_23_GCA_021432615.1_lcl|MU270223.1_cds_KAH9231207.1_12787, Colletotrichum_gloeosporioides_23_GCA_021432615.1_lcl|MU270223.1_cds_KAH9231208.1_12788, Colletotrichum_gloeosporioides_23_GCA_021432615.1_lcl|MU270223.1_cds_KAH9231209.1_12789	Colletotrichum_gloeosporioides_Cg-14_GCA_000446055.1_lcl|AMYD01003210.1_cds_EQB46897.1_12676	Colletotrichum_gloeosporioides_GCA_011800055.1_lcl|WVTB01000072.1_cds_KAF3800781.1_12662, Colletotrichum_gloeosporioides_GCA_011800055.1_lcl|WVTB01000072.1_cds_KAF3800782.1_12663	Colletotrichum_gloeosporioides_g9185.t1, Colletotrichum_gloeosporioides_g9185.t2, Colletotrichum_gloeosporioides_g9185.t3	Colletotrichum_graminicola_M1.001_GCA_000149035.1_lcl|GG697383.1_cds_EFQ34726.1_9870	Colletotrichum_higginsianum_GCA_000313795.2_lcl|CACQ02001521.1_cds_CCF35395.1_3677	Colletotrichum_higginsianum_GCA_004920355.1_lcl|MWPZ01000001.1_cds_TID06665.1_127	Colletotrichum_higginsianum_GCA_023705605.1_lcl|BPPY01000007.1_cds_GJD00348.1_9173	Colletotrichum_higginsianum_IMI_349063_GCA_001672515.1_lcl|CM004463.1_cds_OBR02370.1_13596	Colletotrichum_incanum_GCA_001625285.1_lcl|LFIW01002106.1_cds_KZL79405.1_5627	Colletotrichum_incanum_GCA_001855235.1_lcl|KV841763.1_cds_OHX00474.1_837	Colletotrichum_karsti_GCA_011947395.2_lcl|JAATWM020000025.1_cds_KAF9874653.1_5031	Colletotrichum_liriopes_GCA_022179045.1_lcl|BPPX01000002.1_cds_GJC78489.1_1327	Colletotrichum_lupini_GCA_023278565.1_lcl|CP019472.1_cds_UQC76683.1_18109	Colletotrichum_musicola_GCA_014235935.1_lcl|WIGM01000065.1_cds_KAF6842624.1_2940	Colletotrichum_nymphaeae_SA-01_GCA_001563115.1_lcl|JEMN01001288.1_cds_KXH41425.1_8977	Colletotrichum_orbiculare_MAFF_240422_GCA_000350065.2_lcl|AMCV02000025.1_cds_TDZ18220.1_9051	Colletotrichum_orchidophilum_GCA_001831195.1_lcl|MJBS01000027.1_cds_OHF00513.1_6905	Colletotrichum_plurivorum_GCA_014235945.1_lcl|WIGO01000262.1_cds_KAF6821200.1_12556	Colletotrichum_salicis_GCA_001563125.1_lcl|JFFI01001037.1_cds_KXH63850.1_4965	Colletotrichum_scovillei_GCA_011075155.1_lcl|JAAJBS010000007.1_cds_KAF4778884.1_7878	Colletotrichum_scovillei_GCA_018906675.1_lcl|JAESDO010000013.1_cds_KAG7062117.1_5526	Colletotrichum_scovillei_GCA_018906765.1_lcl|JAESDN010000013.1_cds_KAG7042085.1_5534	Colletotrichum_scovillei_GCA_018907675.1_lcl|JAESDM010000013.1_cds_KAG7039910.1_5551	Colletotrichum_shisoi_GCA_006783085.1_lcl|PUHP01000578.1_cds_TQN69075.1_6334	Colletotrichum_siamense_GCA_013201745.1_lcl|QPMT01000019.1_cds_KAF4858759.1_6881	Colletotrichum_siamense_GCA_013201755.1_lcl|QPMR01000047.1_cds_KAF4810021.1_10953, Colletotrichum_siamense_GCA_013201755.1_lcl|QPMR01000047.1_cds_KAF4810022.1_10954	Colletotrichum_siamense_GCA_013201795.1_lcl|QPMS01000020.1_cds_KAF4844413.1_7331	Colletotrichum_siamense_GCA_013201865.1_lcl|QPMU01000023.1_cds_KAF4872420.1_8319	Colletotrichum_siamense_GCA_013390195.1_lcl|QPNA01000005.1_cds_KAF5496818.1_8893, Colletotrichum_siamense_GCA_013390195.1_lcl|QPNA01000005.1_cds_KAF5496939.1_8894	Colletotrichum_sidae_GCA_004367935.1_lcl|QAPF01000100.1_cds_TEA16802.1_5728	Colletotrichum_simmondsii_GCA_001563135.1_lcl|JFBX01000230.1_cds_KXH45182.1_3814	Colletotrichum_sojae_GCA_014235955.1_lcl|WIGN01000209.1_cds_KAF6804408.1_10196	Colletotrichum_spaethianum_GCA_022836535.1_lcl|BQXU01000012.1_cds_GKT45393.1_5574
OG0000038	Colletotrichum_abscissum_GCA_023376855.1_lcl|SDAQ01000011.1_cds_KAI3556584.1_3024, Colletotrichum_abscissum_GCA_023376855.1_lcl|SDAQ01000011.1_cds_KAI3556585.1_3025	Colletotrichum_aenigma_GCA_013390185.1_lcl|QPNB01000001.1_cds_KAF5528554.1_851, Colletotrichum_aenigma_GCA_013390185.1_lcl|QPNB01000001.1_cds_KAF5528555.1_852	Colletotrichum_asianum_GCA_009806415.1_lcl|WOWK01000001.1_cds_KAF0332576.1_17785	Colletotrichum_camelliae_GCA_011947485.2_lcl|JAATWK020000040.1_cds_KAH0436197.1_9686	Colletotrichum_chlorophyti_GCA_001937105.1_lcl|MPGH01000087.1_cds_OLN88576.1_9042	Colletotrichum_filicis_GCA_023376865.1_lcl|MOOC01000028.1_cds_KAI3544988.1_9172	Colletotrichum_fioriniae_PJ7_GCA_000582985.1_lcl|JARH01000997.1_cds_EXF74326.1_12368	Colletotrichum_fructicola_GCA_009771025.1_lcl|SSNE01000029.1_cds_KAE9573182.1_8382	Colletotrichum_fructicola_GCA_012932255.1_lcl|QLYQ01000029.1_cds_KAF4423305.1_4526	Colletotrichum_fructicola_GCA_013201875.1_lcl|QPMV01000070.1_cds_KAF4888851.1_9643, Colletotrichum_fructicola_GCA_013201875.1_lcl|QPMV01000070.1_cds_KAF4888852.1_9642	Colletotrichum_fructicola_GCA_013201905.1_lcl|QPMW01000024.1_cds_KAF4909806.1_5536, Colletotrichum_fructicola_GCA_013201905.1_lcl|QPMW01000024.1_cds_KAF4909807.1_5537	Colletotrichum_fructicola_GCA_013201925.1_lcl|QPMY01000087.1_cds_KAF4930494.1_11668, Colletotrichum_fructicola_GCA_013201925.1_lcl|QPMY01000087.1_cds_KAF4930495.1_11669	Colletotrichum_fructicola_GCA_013390205.1_lcl|QPMX01000001.1_cds_KAF5514949.1_878, Colletotrichum_fructicola_GCA_013390205.1_lcl|QPMX01000001.1_cds_KAF5514952.1_877	Colletotrichum_fructicola_Nara_gc5_GCA_000319635.1_lcl|KB021435.1_cds_ELA23171.1_15396	Colletotrichum_fructicola_Nara_gc5_GCA_000319635.2_lcl|ANPB02000001.1_cds_KAF4491905.1_907, Colletotrichum_fructicola_Nara_gc5_GCA_000319635.2_lcl|ANPB02000001.1_cds_KAF4491912.1_908	Colletotrichum_gloeosporioides_23_GCA_021432615.1_lcl|MU270209.1_cds_KAH9243173.1_904	Colletotrichum_gloeosporioides_Cg-14_GCA_000446055.1_lcl|AMYD01000515.1_cds_EQB57334.1_2239, Colletotrichum_gloeosporioides_Cg-14_GCA_000446055.1_lcl|AMYD01000515.1_cds_EQB57335.1_2240	Colletotrichum_gloeosporioides_GCA_011800055.1_lcl|WVTB01000002.1_cds_KAF3812066.1_4030, Colletotrichum_gloeosporioides_GCA_011800055.1_lcl|WVTB01000002.1_cds_KAF3812067.1_4031	Colletotrichum_gloeosporioides_g871.t1, Colletotrichum_gloeosporioides_g871.t2, Colletotrichum_gloeosporioides_g871.t3	Colletotrichum_graminicola_M1.001_GCA_000149035.1_lcl|GG697334.1_cds_EFQ26195.1_1339	Colletotrichum_higginsianum_GCA_000313795.2_lcl|CACQ02007481.1_cds_CCF45157.1_13439, Colletotrichum_higginsianum_GCA_000313795.2_lcl|CACQ02008045.1_cds_CCF45775.1_14057	Colletotrichum_higginsianum_GCA_004920355.1_lcl|MWPZ01000002.1_cds_TID03941.1_4419	Colletotrichum_higginsianum_GCA_023705605.1_lcl|BPPY01000001.1_cds_GJC92063.1_889	Colletotrichum_higginsianum_IMI_349063_GCA_001672515.1_lcl|CM004455.1_cds_OBR15659.1_839	Colletotrichum_incanum_GCA_001625285.1_lcl|LFIW01000717.1_cds_KZL85196.1_12150	Colletotrichum_incanum_GCA_001855235.1_lcl|KV841969.1_cds_OHW95810.1_5498	Colletotrichum_karsti_GCA_011947395.2_lcl|JAATWM020000008.1_cds_KAF9879206.1_12814	Colletotrichum_liriopes_GCA_022179045.1_lcl|BPPX01000013.1_cds_GJC84011.1_6849, Colletotrichum_liriopes_GCA_022179045.1_lcl|BPPX01000013.1_cds_GJC84012.1_6850, Colletotrichum_liriopes_GCA_022179045.1_lcl|BPPX01000013.1_cds_GJC84013.1_6851	Colletotrichum_lupini_GCA_023278565.1_lcl|CP019475.1_cds_UQC80305.1_5759, Colletotrichum_lupini_GCA_023278565.1_lcl|CP019475.1_cds_UQC80306.1_5760	Colletotrichum_musicola_GCA_014235935.1_lcl|WIGM01000128.1_cds_KAF6838461.1_4641	Colletotrichum_nymphaeae_SA-01_GCA_001563115.1_lcl|JEMN01000041.1_cds_KXH64976.1_310	Colletotrichum_orbiculare_MAFF_240422_GCA_000350065.2_lcl|AMCV02000005.1_cds_TDZ24241.1_2743	Colletotrichum_orchidophilum_GCA_001831195.1_lcl|MJBS01000063.1_cds_OHE96989.1_11518	Colletotrichum_plurivorum_GCA_014235945.1_lcl|WIGO01000102.1_cds_KAF6829835.1_7670	Colletotrichum_salicis_GCA_001563125.1_lcl|JFFI01001412.1_cds_KXH60225.1_6872	Colletotrichum_scovillei_GCA_011075155.1_lcl|JAAJBS010000004.1_cds_KAF4782378.1_4382	Colletotrichum_scovillei_GCA_018906675.1_lcl|JAESDO010000005.1_cds_KAG7069697.1_11179	Colletotrichum_scovillei_GCA_018906765.1_lcl|JAESDN010000005.1_cds_KAG7050653.1_11214	Colletotrichum_scovillei_GCA_018907675.1_lcl|JAESDM010000005.1_cds_KAG7073642.1_11405	Colletotrichum_shisoi_GCA_006783085.1_lcl|PUHP01001200.1_cds_TQN66451.1_8956	Colletotrichum_siamense_GCA_013201745.1_lcl|QPMT01000007.1_cds_KAF4863066.1_3142, Colletotrichum_siamense_GCA_013201745.1_lcl|QPMT01000007.1_cds_KAF4863067.1_3143	Colletotrichum_siamense_GCA_013201755.1_lcl|QPMR01000012.1_cds_KAF4819494.1_4338	Colletotrichum_siamense_GCA_013201795.1_lcl|QPMS01000008.1_cds_KAF4850986.1_3637, Colletotrichum_siamense_GCA_013201795.1_lcl|QPMS01000008.1_cds_KAF4851125.1_3636	Colletotrichum_siamense_GCA_013201865.1_lcl|QPMU01000015.1_cds_KAF4874619.1_6072, Colletotrichum_siamense_GCA_013201865.1_lcl|QPMU01000015.1_cds_KAF4874620.1_6073	Colletotrichum_siamense_GCA_013390195.1_lcl|QPNA01000001.1_cds_KAF5516989.1_847	Colletotrichum_sidae_GCA_004367935.1_lcl|QAPF01000105.1_cds_TEA16575.1_5875	Colletotrichum_simmondsii_GCA_001563135.1_lcl|JFBX01000413.1_cds_KXH39323.1_6247, Colletotrichum_simmondsii_GCA_001563135.1_lcl|JFBX01000413.1_cds_KXH39324.1_6248	Colletotrichum_sojae_GCA_014235955.1_lcl|WIGN01000088.1_cds_KAF6810338.1_6407	Colletotrichum_spaethianum_GCA_022836535.1_lcl|BQXU01000004.1_cds_GKT41990.1_2171
OG0000039	Colletotrichum_abscissum_GCA_023376855.1_lcl|SDAQ01000012.1_cds_KAI3556543.1_3402, Colletotrichum_abscissum_GCA_023376855.1_lcl|SDAQ01000033.1_cds_KAI3553120.1_6677	Colletotrichum_aenigma_GCA_013390185.1_lcl|QPNB01000002.1_cds_KAF5526525.1_2303	Colletotrichum_asianum_GCA_009806415.1_lcl|WOWK01000004.1_cds_KAF0331344.1_12116	Colletotrichum_camelliae_GCA_011947485.2_lcl|JAATWK020000122.1_cds_KAH0428192.1_1632	Colletotrichum_chlorophyti_GCA_001937105.1_lcl|MPGH01000111.1_cds_OLN86688.1_1160	Colletotrichum_filicis_GCA_023376865.1_lcl|MOOC01000045.1_cds_KAI3542018.1_11959, Colletotrichum_filicis_GCA_023376865.1_lcl|MOOC01000123.1_cds_KAI3533073.1_2447	Colletotrichum_fioriniae_PJ7_GCA_000582985.1_lcl|JARH01000134.1_cds_EXF84983.1_1729, Colletotrichum_fioriniae_PJ7_GCA_000582985.1_lcl|JARH01000368.1_cds_EXF81471.1_5201	Colletotrichum_fructicola_GCA_009771025.1_lcl|SSNE01000091.1_cds_KAE9566810.1_18123	Colletotrichum_fructicola_GCA_012932255.1_lcl|QLYQ01000041.1_cds_KAF4420173.1_15060	Colletotrichum_fructicola_GCA_013201875.1_lcl|QPMV01000143.1_cds_KAF4883603.1_13425	Colletotrichum_fructicola_GCA_013201905.1_lcl|QPMW01000132.1_cds_KAF4889316.1_14113	Colletotrichum_fructicola_GCA_013201925.1_lcl|QPMY01000018.1_cds_KAF4938781.1_4278	Colletotrichum_fructicola_GCA_013390205.1_lcl|QPMX01000002.1_cds_KAF5509161.1_3773	Colletotrichum_fructicola_Nara_gc5_GCA_000319635.1_lcl|KB020531.1_cds_ELA36160.1_2314	Colletotrichum_fructicola_Nara_gc5_GCA_000319635.2_lcl|ANPB02000005.1_cds_KAF4482700.1_9205	Colletotrichum_gloeosporioides_23_GCA_021432615.1_lcl|MU270217.1_cds_KAH9234498.1_9543	Colletotrichum_gloeosporioides_Cg-14_GCA_000446055.1_lcl|AMYD01004180.1_cds_EQB43753.1_15829	Colletotrichum_gloeosporioides_GCA_011800055.1_lcl|WVTB01000005.1_cds_KAF3811868.1_8096	Colletotrichum_gloeosporioides_g3801.t1	Colletotrichum_graminicola_M1.001_GCA_000149035.1_lcl|GG697379.1_cds_EFQ34325.1_9469	Colletotrichum_higginsianum_GCA_000313795.2_lcl|CACQ02005098.1_cds_CCF42025.1_10307, Colletotrichum_higginsianum_GCA_000313795.2_lcl|CACQ02008568.1_cds_CCF46313.1_14595	Colletotrichum_higginsianum_GCA_004920355.1_lcl|MWPZ01000005.1_cds_TIC96835.1_9454, Colletotrichum_higginsianum_GCA_004920355.1_lcl|MWPZ01000010.1_cds_TIC90853.1_2168	Colletotrichum_higginsianum_GCA_023705605.1_lcl|BPPY01000007.1_cds_GJD01420.1_10245, Colletotrichum_higginsianum_GCA_023705605.1_lcl|BPPY01000011.1_cds_GJD04544.1_13369	Colletotrichum_higginsianum_IMI_349063_GCA_001672515.1_lcl|CM004458.1_cds_OBR11192.1_6884, Colletotrichum_higginsianum_IMI_349063_GCA_001672515.1_lcl|LTAN01000007.1_cds_OBR06666.1_10786	Colletotrichum_incanum_GCA_001625285.1_lcl|LFIW01002819.1_cds_KZL63351.1_9731	Colletotrichum_incanum_GCA_001855235.1_lcl|KV841800.1_cds_OHW99181.1_2164	Colletotrichum_karsti_GCA_011947395.2_lcl|JAATWM020000047.1_cds_KAF9871144.1_9444	Colletotrichum_liriopes_GCA_022179045.1_lcl|BPPX01000037.1_cds_GJC89094.1_11932	Colletotrichum_lupini_GCA_023278565.1_lcl|CP019471.1_cds_UQC75397.1_2041, Colletotrichum_lupini_GCA_023278565.1_lcl|CP019481.1_cds_UQC91611.1_17065	Colletotrichum_musicola_GCA_014235935.1_lcl|WIGM01000717.1_cds_KAF6814792.1_12564	Colletotrichum_nymphaeae_SA-01_GCA_001563115.1_lcl|JEMN01000291.1_cds_KXH62462.1_1619, Colletotrichum_nymphaeae_SA-01_GCA_001563115.1_lcl|JEMN01001466.1_cds_KXH36524.1_11072	Colletotrichum_orbiculare_MAFF_240422_GCA_000350065.2_lcl|AMCV02000043.1_cds_TDZ15102.1_12006	Colletotrichum_orchidophilum_GCA_001831195.1_lcl|MJBS01000013.1_cds_OHF02292.1_2045, Colletotrichum_orchidophilum_GCA_001831195.1_lcl|MJBS01000034.1_cds_OHE99672.1_8127	Colletotrichum_plurivorum_GCA_014235945.1_lcl|WIGO01000041.1_cds_KAF6835294.1_4373	Colletotrichum_salicis_GCA_001563125.1_lcl|JFFI01000868.1_cds_KXH65548.1_4138, Colletotrichum_salicis_GCA_001563125.1_lcl|JFFI01001726.1_cds_KXH55436.1_8790	Colletotrichum_scovillei_GCA_011075155.1_lcl|JAAJBS010000005.1_cds_KAF4780999.1_4634, Colletotrichum_scovillei_GCA_011075155.1_lcl|JAAJBS010000009.1_cds_KAF4776761.1_10178	Colletotrichum_scovillei_GCA_018906675.1_lcl|JAESDO010000003.1_cds_KAG7071692.1_7642, Colletotrichum_scovillei_GCA_018906675.1_lcl|JAESDO010000015.1_cds_KAG7061511.1_6535	Colletotrichum_scovillei_GCA_018906765.1_lcl|JAESDN010000003.1_cds_KAG7053397.1_7668, Colletotrichum_scovillei_GCA_018906765.1_lcl|JAESDN010000015.1_cds_KAG7041480.1_6544	Colletotrichum_scovillei_GCA_018907675.1_lcl|JAESDM010000003.1_cds_KAG7079998.1_7836, Colletotrichum_scovillei_GCA_018907675.1_lcl|JAESDM010000015.1_cds_KAG7039299.1_6565	Colletotrichum_shisoi_GCA_006783085.1_lcl|PUHP01000739.1_cds_TQN68251.1_7156	Colletotrichum_siamense_GCA_013201745.1_lcl|QPMT01000017.1_cds_KAF4859453.1_6399	Colletotrichum_siamense_GCA_013201755.1_lcl|QPMR01000010.1_cds_KAF4820663.1_3747	Colletotrichum_siamense_GCA_013201795.1_lcl|QPMS01000007.1_cds_KAF4851861.1_3216	Colletotrichum_siamense_GCA_013201865.1_lcl|QPMU01000013.1_cds_KAF4875279.1_5524	Colletotrichum_siamense_GCA_013390195.1_lcl|QPNA01000002.1_cds_KAF5509964.1_3674	Colletotrichum_sidae_GCA_004367935.1_lcl|QAPF01000525.1_cds_TEA10538.1_11080	Colletotrichum_simmondsii_GCA_001563135.1_lcl|JFBX01000473.1_cds_KXH38081.1_6633, Colletotrichum_simmondsii_GCA_001563135.1_lcl|JFBX01000616.1_cds_KXH33494.1_9266	Colletotrichum_sojae_GCA_014235955.1_lcl|WIGN01000300.1_cds_KAF6800974.1_12105	Colletotrichum_spaethianum_GCA_022836535.1_lcl|BQXU01000034.1_cds_GKT50097.1_10278
OG0000040	Colletotrichum_abscissum_GCA_023376855.1_lcl|SDAQ01000105.1_cds_KAI3538468.1_11779	Colletotrichum_aenigma_GCA_013390185.1_lcl|QPNB01000002.1_cds_KAF5525688.1_2162		Colletotrichum_camelliae_GCA_011947485.2_lcl|JAATWK020000145.1_cds_KAH0426803.1_2731	Colletotrichum_chlorophyti_GCA_001937105.1_lcl|MPGH01000111.1_cds_OLN86667.1_1062, Colletotrichum_chlorophyti_GCA_001937105.1_lcl|MPGH01000111.1_cds_OLN86670.1_1063	Colletotrichum_filicis_GCA_023376865.1_lcl|MOOC01000056.1_cds_KAI3540259.1_13393	Colletotrichum_fioriniae_PJ7_GCA_000582985.1_lcl|JARH01000404.1_cds_EXF81032.1_5639	Colletotrichum_fructicola_GCA_009771025.1_lcl|SSNE01000018.1_cds_KAE9576632.1_4497	Colletotrichum_fructicola_GCA_012932255.1_lcl|QLYQ01000014.1_cds_KAF4430228.1_10940	Colletotrichum_fructicola_GCA_013201875.1_lcl|QPMV01000005.1_cds_KAF4903819.1_1529	Colletotrichum_fructicola_GCA_013201905.1_lcl|QPMW01000007.1_cds_KAF4914586.1_2044	Colletotrichum_fructicola_GCA_013201925.1_lcl|QPMY01000007.1_cds_KAF4941293.1_1827	Colletotrichum_fructicola_GCA_013390205.1_lcl|QPMX01000002.1_cds_KAF5509811.1_3932	Colletotrichum_fructicola_Nara_gc5_GCA_000319635.1_lcl|KB020251.1_cds_ELA38196.1_172	Colletotrichum_fructicola_Nara_gc5_GCA_000319635.2_lcl|ANPB02000005.1_cds_KAF4482202.1_8807	Colletotrichum_gloeosporioides_23_GCA_021432615.1_lcl|MU270217.1_cds_KAH9234320.1_9365	Colletotrichum_gloeosporioides_Cg-14_GCA_000446055.1_lcl|AMYD01001018.1_cds_EQB55041.1_4535	Colletotrichum_gloeosporioides_GCA_011800055.1_lcl|WVTB01000042.1_cds_KAF3805421.1_7063	Colletotrichum_gloeosporioides_g3959.t1	Colletotrichum_graminicola_M1.001_GCA_000149035.1_lcl|GG697353.1_cds_EFQ31179.1_6323	Colletotrichum_higginsianum_GCA_000313795.2_lcl|CACQ02000296.1_cds_CCF32016.1_298, Colletotrichum_higginsianum_GCA_000313795.2_lcl|CACQ02000296.1_cds_CCF32017.1_299	Colletotrichum_higginsianum_GCA_004920355.1_lcl|MWPZ01000005.1_cds_TIC97983.1_9540, Colletotrichum_higginsianum_GCA_004920355.1_lcl|MWPZ01000005.1_cds_TIC97984.1_9541	Colletotrichum_higginsianum_GCA_023705605.1_lcl|BPPY01000011.1_cds_GJD04649.1_13474, Colletotrichum_higginsianum_GCA_023705605.1_lcl|BPPY01000011.1_cds_GJD04650.1_13475, Colletotrichum_higginsianum_GCA_023705605.1_lcl|BPPY01000011.1_cds_GJD04651.1_13476	Colletotrichum_higginsianum_IMI_349063_GCA_001672515.1_lcl|LTAN01000007.1_cds_OBR06765.1_10885, Colletotrichum_higginsianum_IMI_349063_GCA_001672515.1_lcl|LTAN01000007.1_cds_OBR06766.1_10886, Colletotrichum_higginsianum_IMI_349063_GCA_001672515.1_lcl|LTAN01000007.1_cds_OBR06767.1_10887	Colletotrichum_incanum_GCA_001625285.1_lcl|LFIW01002127.1_cds_KZL79208.1_5838	Colletotrichum_incanum_GCA_001855235.1_lcl|KV841904.1_cds_OHW96569.1_4695, Colletotrichum_incanum_GCA_001855235.1_lcl|KV841904.1_cds_OHW96570.1_4696	Colletotrichum_karsti_GCA_011947395.2_lcl|JAATWM020000026.1_cds_KAF9874503.1_5306, Colletotrichum_karsti_GCA_011947395.2_lcl|JAATWM020000026.1_cds_KAF9874504.1_5307		Colletotrichum_lupini_GCA_023278565.1_lcl|CP019471.1_cds_UQC75537.1_2181	Colletotrichum_musicola_GCA_014235935.1_lcl|WIGM01000024.1_cds_KAF6844111.1_1427	Colletotrichum_nymphaeae_SA-01_GCA_001563115.1_lcl|JEMN01001322.1_cds_KXH40137.1_9551	Colletotrichum_orbiculare_MAFF_240422_GCA_000350065.2_lcl|AMCV02000028.1_cds_TDZ17487.1_9661, Colletotrichum_orbiculare_MAFF_240422_GCA_000350065.2_lcl|AMCV02000028.1_cds_TDZ17488.1_9660, Colletotrichum_orbiculare_MAFF_240422_GCA_000350065.2_lcl|AMCV02000028.1_cds_TDZ17672.1_9659	Colletotrichum_orchidophilum_GCA_001831195.1_lcl|MJBS01000013.1_cds_OHF02389.1_2142	Colletotrichum_plurivorum_GCA_014235945.1_lcl|WIGO01000077.1_cds_KAF6831769.1_6558, Colletotrichum_plurivorum_GCA_014235945.1_lcl|WIGO01000077.1_cds_KAF6831770.1_6559	Colletotrichum_salicis_GCA_001563125.1_lcl|JFFI01001713.1_cds_KXH55581.1_8705	Colletotrichum_scovillei_GCA_011075155.1_lcl|JAAJBS010000009.1_cds_KAF4775800.1_10269	Colletotrichum_scovillei_GCA_018906675.1_lcl|JAESDO010000003.1_cds_KAG7071571.1_7535	Colletotrichum_scovillei_GCA_018906765.1_lcl|JAESDN010000003.1_cds_KAG7053275.1_7561	Colletotrichum_scovillei_GCA_018907675.1_lcl|JAESDM010000003.1_cds_KAG7079822.1_7729	Colletotrichum_shisoi_GCA_006783085.1_lcl|PUHP01000028.1_cds_TQN74607.1_786, Colletotrichum_shisoi_GCA_006783085.1_lcl|PUHP01000028.1_cds_TQN74610.1_787	Colletotrichum_siamense_GCA_013201745.1_lcl|QPMT01000079.1_cds_KAF4844198.1_14004	Colletotrichum_siamense_GCA_013201755.1_lcl|QPMR01000010.1_cds_KAF4820438.1_3893	Colletotrichum_siamense_GCA_013201795.1_lcl|QPMS01000007.1_cds_KAF4851684.1_3077	Colletotrichum_siamense_GCA_013201865.1_lcl|QPMU01000037.1_cds_KAF4869874.1_10861	Colletotrichum_siamense_GCA_013390195.1_lcl|QPNA01000002.1_cds_KAF5510765.1_3819	Colletotrichum_sidae_GCA_004367935.1_lcl|QAPF01000070.1_cds_TEA18194.1_4447, Colletotrichum_sidae_GCA_004367935.1_lcl|QAPF01000070.1_cds_TEA18197.1_4446	Colletotrichum_simmondsii_GCA_001563135.1_lcl|JFBX01000347.1_cds_KXH41233.1_5451	Colletotrichum_sojae_GCA_014235955.1_lcl|WIGN01000312.1_cds_KAF6800180.1_12333, Colletotrichum_sojae_GCA_014235955.1_lcl|WIGN01000312.1_cds_KAF6800181.1_12334	Colletotrichum_spaethianum_GCA_022836535.1_lcl|BQXU01000010.1_cds_GKT44398.1_4579
OG0000041	Colletotrichum_abscissum_GCA_023376855.1_lcl|SDAQ01000089.1_cds_KAI3540732.1_10978	Colletotrichum_aenigma_GCA_013390185.1_lcl|QPNB01000008.1_cds_KAF5512345.1_12338	Colletotrichum_asianum_GCA_009806415.1_lcl|WOWK01000007.1_cds_KAF0330479.1_14534	Colletotrichum_camelliae_GCA_011947485.2_lcl|JAATWK020000188.1_cds_KAH0424663.1_4513	Colletotrichum_chlorophyti_GCA_001937105.1_lcl|MPGH01000155.1_cds_OLN85769.1_2316, Colletotrichum_chlorophyti_GCA_001937105.1_lcl|MPGH01000155.1_cds_OLN85770.1_2317	Colletotrichum_filicis_GCA_023376865.1_lcl|MOOC01000026.1_cds_KAI3545441.1_8829	Colletotrichum_fioriniae_PJ7_GCA_000582985.1_lcl|JARH01000419.1_cds_EXF80667.1_5969	Colletotrichum_fructicola_GCA_009771025.1_lcl|SSNE01000004.1_cds_KAE9581717.1_11170	Colletotrichum_fructicola_GCA_012932255.1_lcl|QLYQ01000596.1_cds_KAF4412626.1_2832	Colletotrichum_fructicola_GCA_013201875.1_lcl|QPMV01000012.1_cds_KAF4901131.1_3035	Colletotrichum_fructicola_GCA_013201905.1_lcl|QPMW01000018.1_cds_KAF4911410.1_4354	Colletotrichum_fructicola_GCA_013201925.1_lcl|QPMY01000016.1_cds_KAF4939175.1_3748	Colletotrichum_fructicola_GCA_013390205.1_lcl|QPMX01000008.1_cds_KAF5488000.1_12726	Colletotrichum_fructicola_Nara_gc5_GCA_000319635.1_lcl|KB020675.1_cds_ELA32955.1_5580	Colletotrichum_fructicola_Nara_gc5_GCA_000319635.2_lcl|ANPB02000006.1_cds_KAF4481169.1_11196	Colletotrichum_gloeosporioides_23_GCA_021432615.1_lcl|MU270216.1_cds_KAH9235302.1_8848, Colletotrichum_gloeosporioides_23_GCA_021432615.1_lcl|MU270216.1_cds_KAH9235303.1_8849	Colletotrichum_gloeosporioides_Cg-14_GCA_000446055.1_lcl|AMYD01001507.1_cds_EQB52809.1_6755, Colletotrichum_gloeosporioides_Cg-14_GCA_000446055.1_lcl|AMYD01001942.1_cds_EQB50868.1_8700	Colletotrichum_gloeosporioides_GCA_011800055.1_lcl|WVTB01000117.1_cds_KAF3797431.1_1830	Colletotrichum_gloeosporioides_g13509.t1, Colletotrichum_gloeosporioides_g13509.t2, Colletotrichum_gloeosporioides_g13509.t3	Colletotrichum_graminicola_M1.001_GCA_000149035.1_lcl|GG697335.1_cds_EFQ26824.1_1968	Colletotrichum_higginsianum_GCA_000313795.2_lcl|CACQ02003190.1_cds_CCF38856.1_7138, Colletotrichum_higginsianum_GCA_000313795.2_lcl|CACQ02003190.1_cds_CCF38857.1_7139	Colletotrichum_higginsianum_GCA_004920355.1_lcl|MWPZ01000006.1_cds_TIC95607.1_10360	Colletotrichum_higginsianum_GCA_023705605.1_lcl|BPPY01000004.1_cds_GJC97053.1_5879, Colletotrichum_higginsianum_GCA_023705605.1_lcl|BPPY01000004.1_cds_GJC97054.1_5880	Colletotrichum_higginsianum_IMI_349063_GCA_001672515.1_lcl|CM004459.1_cds_OBR08876.1_7641, Colletotrichum_higginsianum_IMI_349063_GCA_001672515.1_lcl|CM004459.1_cds_OBR08877.1_7642	Colletotrichum_incanum_GCA_001625285.1_lcl|LFIW01000377.1_cds_KZL86771.1_10565	Colletotrichum_incanum_GCA_001855235.1_lcl|KV842179.1_cds_OHW90195.1_11067, Colletotrichum_incanum_GCA_001855235.1_lcl|KV842179.1_cds_OHW90196.1_11068	Colletotrichum_karsti_GCA_011947395.2_lcl|JAATWM020000069.1_cds_KAF9869516.1_11986	Colletotrichum_liriopes_GCA_022179045.1_lcl|BPPX01000010.1_cds_GJC83012.1_5850, Colletotrichum_liriopes_GCA_022179045.1_lcl|BPPX01000010.1_cds_GJC83013.1_5851	Colletotrichum_lupini_GCA_023278565.1_lcl|CP019476.1_cds_UQC83038.1_8492	Colletotrichum_musicola_GCA_014235935.1_lcl|WIGM01000069.1_cds_KAF6842495.1_3017, Colletotrichum_musicola_GCA_014235935.1_lcl|WIGM01000069.1_cds_KAF6842496.1_3018	Colletotrichum_nymphaeae_SA-01_GCA_001563115.1_lcl|JEMN01001168.1_cds_KXH45728.1_7084	Colletotrichum_orbiculare_MAFF_240422_GCA_000350065.2_lcl|AMCV02000040.1_cds_TDZ15467.1_11663	Colletotrichum_orchidophilum_GCA_001831195.1_lcl|MJBS01000065.1_cds_OHE96818.1_11708	Colletotrichum_plurivorum_GCA_014235945.1_lcl|WIGO01000176.1_cds_KAF6825316.1_10358, Colletotrichum_plurivorum_GCA_014235945.1_lcl|WIGO01000176.1_cds_KAF6825317.1_10359	Colletotrichum_salicis_GCA_001563125.1_lcl|JFFI01000721.1_cds_KXH66225.1_3468	Colletotrichum_scovillei_GCA_011075155.1_lcl|JAAJBS010000006.1_cds_KAF4779146.1_6096	Colletotrichum_scovillei_GCA_018906675.1_lcl|JAESDO010000001.1_cds_KAG7076806.1_1149	Colletotrichum_scovillei_GCA_018906765.1_lcl|JAESDN010000001.1_cds_KAG7058206.1_1154	Colletotrichum_scovillei_GCA_018907675.1_lcl|JAESDM010000001.1_cds_KAG7083807.1_1159	Colletotrichum_shisoi_GCA_006783085.1_lcl|PUHP01002646.1_cds_TQN64225.1_11181	Colletotrichum_siamense_GCA_013201745.1_lcl|QPMT01000026.1_cds_KAF4857356.1_8236	Colletotrichum_siamense_GCA_013201755.1_lcl|QPMR01000037.1_cds_KAF4811886.1_9498	Colletotrichum_siamense_GCA_013201795.1_lcl|QPMS01000033.1_cds_KAF4840613.1_10009	Colletotrichum_siamense_GCA_013201865.1_lcl|QPMU01000030.1_cds_KAF4871189.1_9658	Colletotrichum_siamense_GCA_013390195.1_lcl|QPNA01000008.1_cds_KAF5489929.1_12382	Colletotrichum_sidae_GCA_004367935.1_lcl|QAPF01000232.1_cds_TEA12810.1_9311	Colletotrichum_simmondsii_GCA_001563135.1_lcl|JFBX01000569.1_cds_KXH35100.1_8358	Colletotrichum_sojae_GCA_014235955.1_lcl|WIGN01000349.1_cds_KAF6797611.1_12895, Colletotrichum_sojae_GCA_014235955.1_lcl|WIGN01000349.1_cds_KAF6797612.1_12896	Colletotrichum_spaethianum_GCA_022836535.1_lcl|BQXU01000046.1_cds_GKT51250.1_11431, Colletotrichum_spaethianum_GCA_022836535.1_lcl|BQXU01000046.1_cds_GKT51251.1_11432
OG0000042	Colletotrichum_abscissum_GCA_023376855.1_lcl|SDAQ01000092.1_cds_KAI3540299.1_11150, Colletotrichum_abscissum_GCA_023376855.1_lcl|SDAQ01000092.1_cds_KAI3540300.1_11151	Colletotrichum_aenigma_GCA_013390185.1_lcl|QPNB01000003.1_cds_KAF5523615.1_4403	Colletotrichum_asianum_GCA_009806415.1_lcl|WOWK01000011.1_cds_KAF0329626.1_6749	Colletotrichum_camelliae_GCA_011947485.2_lcl|JAATWK020000073.1_cds_KAH0432061.1_12628	Colletotrichum_chlorophyti_GCA_001937105.1_lcl|MPGH01000108.1_cds_OLN86914.1_633	Colletotrichum_filicis_GCA_023376865.1_lcl|MOOC01000068.1_cds_KAI3538515.1_14595, Colletotrichum_filicis_GCA_023376865.1_lcl|MOOC01000068.1_cds_KAI3538517.1_14597	Colletotrichum_fioriniae_PJ7_GCA_000582985.1_lcl|JARH01000372.1_cds_EXF81317.1_5248	Colletotrichum_fructicola_GCA_009771025.1_lcl|SSNE01000032.1_cds_KAE9572581.1_9649, Colletotrichum_fructicola_GCA_009771025.1_lcl|SSNE01000032.1_cds_KAE9572755.1_9650	Colletotrichum_fructicola_GCA_012932255.1_lcl|QLYQ01000025.1_cds_KAF4424765.1_14772, Colletotrichum_fructicola_GCA_012932255.1_lcl|QLYQ01000025.1_cds_KAF4424766.1_14773	Colletotrichum_fructicola_GCA_013201875.1_lcl|QPMV01000001.1_cds_KAF4905966.1_452	Colletotrichum_fructicola_GCA_013201905.1_lcl|QPMW01000001.1_cds_KAF4917284.1_18	Colletotrichum_fructicola_GCA_013201925.1_lcl|QPMY01000044.1_cds_KAF4935108.1_7867	Colletotrichum_fructicola_GCA_013390205.1_lcl|QPMX01000003.1_cds_KAF5504635.1_5574	Colletotrichum_fructicola_Nara_gc5_GCA_000319635.1_lcl|KB020903.1_cds_ELA28730.1_9802	Colletotrichum_fructicola_Nara_gc5_GCA_000319635.2_lcl|ANPB02000002.1_cds_KAF4488841.1_3183, Colletotrichum_fructicola_Nara_gc5_GCA_000319635.2_lcl|ANPB02000002.1_cds_KAF4488848.1_3184	Colletotrichum_gloeosporioides_23_GCA_021432615.1_lcl|MU270210.1_cds_KAH9241158.1_2207, Colletotrichum_gloeosporioides_23_GCA_021432615.1_lcl|MU270210.1_cds_KAH9241159.1_2208	Colletotrichum_gloeosporioides_Cg-14_GCA_000446055.1_lcl|AMYD01001995.1_cds_EQB50636.1_8918	Colletotrichum_gloeosporioides_GCA_011800055.1_lcl|WVTB01000050.1_cds_KAF3804390.1_8456	Colletotrichum_gloeosporioides_g5586.t1, Colletotrichum_gloeosporioides_g5586.t2	Colletotrichum_graminicola_M1.001_GCA_000149035.1_lcl|GG697378.1_cds_EFQ34308.1_9452, Colletotrichum_graminicola_M1.001_GCA_000149035.1_lcl|GG697378.1_cds_EFQ34309.1_9453	Colletotrichum_higginsianum_GCA_000313795.2_lcl|CACQ02008668.1_cds_CCF46410.1_14692	Colletotrichum_higginsianum_GCA_004920355.1_lcl|MWPZ01000004.1_cds_TIC98911.1_8030	Colletotrichum_higginsianum_GCA_023705605.1_lcl|BPPY01000002.1_cds_GJC93343.1_2169	Colletotrichum_higginsianum_IMI_349063_GCA_001672515.1_lcl|CM004457.1_cds_OBR11683.1_3979	Colletotrichum_incanum_GCA_001625285.1_lcl|LFIW01001237.1_cds_KZL82968.1_1748	Colletotrichum_incanum_GCA_001855235.1_lcl|KV842012.1_cds_OHW95218.1_6077	Colletotrichum_karsti_GCA_011947395.2_lcl|JAATWM020000015.1_cds_KAF9877082.1_2033	Colletotrichum_liriopes_GCA_022179045.1_lcl|BPPX01000008.1_cds_GJC81687.1_4525	Colletotrichum_lupini_GCA_023278565.1_lcl|CP019476.1_cds_UQC82126.1_7580	Colletotrichum_musicola_GCA_014235935.1_lcl|WIGM01000437.1_cds_KAF6825233.1_9903	Colletotrichum_nymphaeae_SA-01_GCA_001563115.1_lcl|JEMN01001107.1_cds_KXH47889.1_6054, Colletotrichum_nymphaeae_SA-01_GCA_001563115.1_lcl|JEMN01001107.1_cds_KXH47890.1_6055	Colletotrichum_orbiculare_MAFF_240422_GCA_000350065.2_lcl|AMCV02000020.1_cds_TDZ19264.1_7764	Colletotrichum_orchidophilum_GCA_001831195.1_lcl|MJBS01000017.1_cds_OHF01677.1_3881, Colletotrichum_orchidophilum_GCA_001831195.1_lcl|MJBS01000017.1_cds_OHF01678.1_3882	Colletotrichum_plurivorum_GCA_014235945.1_lcl|WIGO01000227.1_cds_KAF6822803.1_11768	Colletotrichum_salicis_GCA_001563125.1_lcl|JFFI01000751.1_cds_KXH66137.1_3572, Colletotrichum_salicis_GCA_001563125.1_lcl|JFFI01002512.1_cds_KXH31293.1_12481	Colletotrichum_scovillei_GCA_011075155.1_lcl|JAAJBS010000003.1_cds_KAF4783621.1_2351, Colletotrichum_scovillei_GCA_011075155.1_lcl|JAAJBS010000006.1_cds_KAF4780126.1_6718	Colletotrichum_scovillei_GCA_018906675.1_lcl|JAESDO010000001.1_cds_KAG7076110.1_430	Colletotrichum_scovillei_GCA_018906765.1_lcl|JAESDN010000001.1_cds_KAG7057482.1_437	Colletotrichum_scovillei_GCA_018907675.1_lcl|JAESDM010000001.1_cds_KAG7083246.1_437	Colletotrichum_shisoi_GCA_006783085.1_lcl|PUHP01001465.1_cds_TQN65766.1_9641	Colletotrichum_siamense_GCA_013201745.1_lcl|QPMT01000081.1_cds_KAF4843793.1_14173, Colletotrichum_siamense_GCA_013201745.1_lcl|QPMT01000081.1_cds_KAF4843794.1_14172	Colletotrichum_siamense_GCA_013201755.1_lcl|QPMR01000057.1_cds_KAF4808864.1_11868, Colletotrichum_siamense_GCA_013201755.1_lcl|QPMR01000057.1_cds_KAF4808866.1_11867	Colletotrichum_siamense_GCA_013201795.1_lcl|QPMS01000044.1_cds_KAF4837633.1_11750, Colletotrichum_siamense_GCA_013201795.1_lcl|QPMS01000044.1_cds_KAF4837634.1_11751	Colletotrichum_siamense_GCA_013201865.1_lcl|QPMU01000018.1_cds_KAF4873786.1_6944, Colletotrichum_siamense_GCA_013201865.1_lcl|QPMU01000018.1_cds_KAF4873787.1_6945	Colletotrichum_siamense_GCA_013390195.1_lcl|QPNA01000003.1_cds_KAF5506296.1_5433, Colletotrichum_siamense_GCA_013390195.1_lcl|QPNA01000003.1_cds_KAF5506451.1_5432	Colletotrichum_sidae_GCA_004367935.1_lcl|QAPF01000011.1_cds_TEA21956.1_846	Colletotrichum_simmondsii_GCA_001563135.1_lcl|JFBX01000106.1_cds_KXH49741.1_1740	Colletotrichum_sojae_GCA_014235955.1_lcl|WIGN01000402.1_cds_KAF6794929.1_13596
OG0000043	Colletotrichum_abscissum_GCA_023376855.1_lcl|SDAQ01000022.1_cds_KAI3554702.1_5182	Colletotrichum_aenigma_GCA_013390185.1_lcl|QPNB01000002.1_cds_KAF5526273.1_3602	Colletotrichum_asianum_GCA_009806415.1_lcl|WOWK01000033.1_cds_KAF0325899.1_3818	Colletotrichum_camelliae_GCA_011947485.2_lcl|JAATWK020000055.1_cds_KAH0434009.1_11165	Colletotrichum_chlorophyti_GCA_001937105.1_lcl|MPGH01000181.1_cds_OLN85187.1_3211, Colletotrichum_chlorophyti_GCA_001937105.1_lcl|MPGH01000181.1_cds_OLN85188.1_3210	Colletotrichum_filicis_GCA_023376865.1_lcl|MOOC01000024.1_cds_KAI3545755.1_8115	Colletotrichum_fioriniae_PJ7_GCA_000582985.1_lcl|JARH01000341.1_cds_EXF82015.1_4506, Colletotrichum_fioriniae_PJ7_GCA_000582985.1_lcl|JARH01000341.1_cds_EXF82016.1_4507	Colletotrichum_fructicola_GCA_009771025.1_lcl|SSNE01000019.1_cds_KAE9576081.1_4859	Colletotrichum_fructicola_GCA_012932255.1_lcl|QLYQ01000021.1_cds_KAF4426799.1_3110	Colletotrichum_fructicola_GCA_013201875.1_lcl|QPMV01000016.1_cds_KAF4899655.1_3643	Colletotrichum_fructicola_GCA_013201905.1_lcl|QPMW01000012.1_cds_KAF4913189.1_3274	Colletotrichum_fructicola_GCA_013201925.1_lcl|QPMY01000008.1_cds_KAF4940969.1_1974	Colletotrichum_fructicola_GCA_013390205.1_lcl|QPMX01000002.1_cds_KAF5509358.1_2454	Colletotrichum_fructicola_Nara_gc5_GCA_000319635.1_lcl|KB020686.1_cds_ELA32680.1_5832	Colletotrichum_fructicola_Nara_gc5_GCA_000319635.2_lcl|ANPB02000001.1_cds_KAF4490883.1_2264	Colletotrichum_gloeosporioides_23_GCA_021432615.1_lcl|MU270211.1_cds_KAH9240374.1_4308, Colletotrichum_gloeosporioides_23_GCA_021432615.1_lcl|MU270211.1_cds_KAH9240375.1_4309	Colletotrichum_gloeosporioides_Cg-14_GCA_000446055.1_lcl|AMYD01000942.1_cds_EQB55409.1_4159	Colletotrichum_gloeosporioides_GCA_011800055.1_lcl|WVTB01000013.1_cds_KAF3810146.1_2259	Colletotrichum_gloeosporioides_g2455.t1	Colletotrichum_graminicola_M1.001_GCA_000149035.1_lcl|GG697380.1_cds_EFQ34425.1_9569, Colletotrichum_graminicola_M1.001_GCA_000149035.1_lcl|GG697380.1_cds_EFQ34426.1_9570	Colletotrichum_higginsianum_GCA_000313795.2_lcl|CACQ02002504.1_cds_CCF37535.1_5817, Colletotrichum_higginsianum_GCA_000313795.2_lcl|CACQ02002504.1_cds_CCF37536.1_5818, Colletotrichum_higginsianum_GCA_000313795.2_lcl|CACQ02003389.1_cds_CCF39248.1_7530	Colletotrichum_higginsianum_GCA_004920355.1_lcl|MWPZ01000006.1_cds_TIC95647.1_9834	Colletotrichum_higginsianum_GCA_023705605.1_lcl|BPPY01000004.1_cds_GJC96467.1_5293, Colletotrichum_higginsianum_GCA_023705605.1_lcl|BPPY01000004.1_cds_GJC96468.1_5294	Colletotrichum_higginsianum_IMI_349063_GCA_001672515.1_lcl|CM004459.1_cds_OBR09459.1_8224, Colletotrichum_higginsianum_IMI_349063_GCA_001672515.1_lcl|CM004459.1_cds_OBR09460.1_8225	Colletotrichum_incanum_GCA_001625285.1_lcl|LFIW01002705.1_cds_KZL64329.1_9150	Colletotrichum_incanum_GCA_001855235.1_lcl|KV841866.1_cds_OHW97373.1_3892, Colletotrichum_incanum_GCA_001855235.1_lcl|KV841866.1_cds_OHW97374.1_3893	Colletotrichum_karsti_GCA_011947395.2_lcl|JAATWM020000018.1_cds_KAF9876202.1_2828	Colletotrichum_liriopes_GCA_022179045.1_lcl|BPPX01000065.1_cds_GJC91024.1_13862, Colletotrichum_liriopes_GCA_022179045.1_lcl|BPPX01000065.1_cds_GJC91025.1_13863	Colletotrichum_lupini_GCA_023278565.1_lcl|CP019471.1_cds_UQC73571.1_215	Colletotrichum_musicola_GCA_014235935.1_lcl|WIGM01000054.1_cds_KAF6842977.1_2555	Colletotrichum_nymphaeae_SA-01_GCA_001563115.1_lcl|JEMN01001807.1_cds_KXH26818.1_13849	Colletotrichum_orbiculare_MAFF_240422_GCA_000350065.2_lcl|AMCV02000032.1_cds_TDZ17010.1_10069	Colletotrichum_orchidophilum_GCA_001831195.1_lcl|MJBS01000103.1_cds_OHE94255.1_506	Colletotrichum_plurivorum_GCA_014235945.1_lcl|WIGO01000300.1_cds_KAF6818561.1_13293, Colletotrichum_plurivorum_GCA_014235945.1_lcl|WIGO01000300.1_cds_KAF6818562.1_13294	Colletotrichum_salicis_GCA_001563125.1_lcl|JFFI01002267.1_cds_KXH38723.1_11558	Colletotrichum_scovillei_GCA_011075155.1_lcl|JAAJBS010000009.1_cds_KAF4776874.1_8937	Colletotrichum_scovillei_GCA_018906675.1_lcl|JAESDO010000007.1_cds_KAG7067157.1_12493	Colletotrichum_scovillei_GCA_018906765.1_lcl|JAESDN010000007.1_cds_KAG7047392.1_12534	Colletotrichum_scovillei_GCA_018907675.1_lcl|JAESDM010000007.1_cds_KAG7059708.1_12741	Colletotrichum_shisoi_GCA_006783085.1_lcl|PUHP01000495.1_cds_TQN69614.1_5790, Colletotrichum_shisoi_GCA_006783085.1_lcl|PUHP01000495.1_cds_TQN69617.1_5791	Colletotrichum_siamense_GCA_013201745.1_lcl|QPMT01000061.1_cds_KAF4847137.1_12907	Colletotrichum_siamense_GCA_013201755.1_lcl|QPMR01000009.1_cds_KAF4820861.1_3409	Colletotrichum_siamense_GCA_013201795.1_lcl|QPMS01000028.1_cds_KAF4841939.1_9025	Colletotrichum_siamense_GCA_013201865.1_lcl|QPMU01000082.1_cds_KAF4863760.1_14424	Colletotrichum_siamense_GCA_013390195.1_lcl|QPNA01000002.1_cds_KAF5511687.1_2364		Colletotrichum_simmondsii_GCA_001563135.1_lcl|JFBX01000356.1_cds_KXH40906.1_5499	Colletotrichum_sojae_GCA_014235955.1_lcl|WIGN01000113.1_cds_KAF6808696.1_7366	Colletotrichum_spaethianum_GCA_022836535.1_lcl|BQXU01000016.1_cds_GKT46384.1_6565, Colletotrichum_spaethianum_GCA_022836535.1_lcl|BQXU01000016.1_cds_GKT46385.1_6566
OG0000044	Colletotrichum_abscissum_GCA_023376855.1_lcl|SDAQ01000044.1_cds_KAI3549766.1_7866, Colletotrichum_abscissum_GCA_023376855.1_lcl|SDAQ01000044.1_cds_KAI3549767.1_7867	Colletotrichum_aenigma_GCA_013390185.1_lcl|QPNB01000007.1_cds_KAF5517613.1_10759, Colletotrichum_aenigma_GCA_013390185.1_lcl|QPNB01000007.1_cds_KAF5518167.1_10760	Colletotrichum_asianum_GCA_009806415.1_lcl|WOWK01000130.1_cds_KAF0317463.1_2298	Colletotrichum_camelliae_GCA_011947485.2_lcl|JAATWK020000036.1_cds_KAH0436842.1_8943	Colletotrichum_chlorophyti_GCA_001937105.1_lcl|MPGH01000026.1_cds_OLN95878.1_5927	Colletotrichum_filicis_GCA_023376865.1_lcl|MOOC01000013.1_cds_KAI3548608.1_2940	Colletotrichum_fioriniae_PJ7_GCA_000582985.1_lcl|JARH01000472.1_cds_EXF80200.1_6456, Colletotrichum_fioriniae_PJ7_GCA_000582985.1_lcl|JARH01000472.1_cds_EXF80201.1_6457	Colletotrichum_fructicola_GCA_009771025.1_lcl|SSNE01000046.1_cds_KAE9570323.1_12630	Colletotrichum_fructicola_GCA_012932255.1_lcl|QLYQ01000591.1_cds_KAF4414047.1_8558	Colletotrichum_fructicola_GCA_013201875.1_lcl|QPMV01000029.1_cds_KAF4896077.1_5599, Colletotrichum_fructicola_GCA_013201875.1_lcl|QPMV01000029.1_cds_KAF4896115.1_5600	Colletotrichum_fructicola_GCA_013201905.1_lcl|QPMW01000123.1_cds_KAF4890043.1_13848, Colletotrichum_fructicola_GCA_013201905.1_lcl|QPMW01000123.1_cds_KAF4890051.1_13847	Colletotrichum_fructicola_GCA_013201925.1_lcl|QPMY01000028.1_cds_KAF4937245.1_5740, Colletotrichum_fructicola_GCA_013201925.1_lcl|QPMY01000028.1_cds_KAF4937246.1_5741	Colletotrichum_fructicola_GCA_013390205.1_lcl|QPMX01000006.1_cds_KAF5492852.1_9778	Colletotrichum_fructicola_Nara_gc5_GCA_000319635.1_lcl|KB021380.1_cds_ELA23533.1_15035, Colletotrichum_fructicola_Nara_gc5_GCA_000319635.1_lcl|KB021380.1_cds_ELA23534.1_15036	Colletotrichum_fructicola_Nara_gc5_GCA_000319635.2_lcl|ANPB02000008.1_cds_KAF4477431.1_13723	Colletotrichum_gloeosporioides_23_GCA_021432615.1_lcl|MU270215.1_cds_KAH9236054.1_8047	Colletotrichum_gloeosporioides_Cg-14_GCA_000446055.1_lcl|AMYD01000913.1_cds_EQB55537.1_4024	Colletotrichum_gloeosporioides_GCA_011800055.1_lcl|WVTB01000057.1_cds_KAF3803032.1_9771	Colletotrichum_gloeosporioides_g10132.t1	Colletotrichum_graminicola_M1.001_GCA_000149035.1_lcl|GG697342.1_cds_EFQ28798.1_3942	Colletotrichum_higginsianum_GCA_000313795.2_lcl|CACQ02000642.1_cds_CCF33103.1_1385	Colletotrichum_higginsianum_GCA_004920355.1_lcl|MWPZ01000007.1_cds_TIC94306.1_11342	Colletotrichum_higginsianum_GCA_023705605.1_lcl|BPPY01000006.1_cds_GJC99694.1_8520, Colletotrichum_higginsianum_GCA_023705605.1_lcl|BPPY01000006.1_cds_GJC99695.1_8521	Colletotrichum_higginsianum_IMI_349063_GCA_001672515.1_lcl|CM004461.1_cds_OBR05060.1_11763		Colletotrichum_incanum_GCA_001855235.1_lcl|KV842098.1_cds_OHW92408.1_8662	Colletotrichum_karsti_GCA_011947395.2_lcl|JAATWM020000017.1_cds_KAF9876421.1_2512	Colletotrichum_liriopes_GCA_022179045.1_lcl|BPPX01000024.1_cds_GJC86976.1_9814, Colletotrichum_liriopes_GCA_022179045.1_lcl|BPPX01000024.1_cds_GJC86977.1_9815	Colletotrichum_lupini_GCA_023278565.1_lcl|CP019478.1_cds_UQC86888.1_12342	Colletotrichum_musicola_GCA_014235935.1_lcl|WIGM01000035.1_cds_KAF6843631.1_1888	Colletotrichum_nymphaeae_SA-01_GCA_001563115.1_lcl|JEMN01001873.1_cds_KXH25065.1_14391	Colletotrichum_orbiculare_MAFF_240422_GCA_000350065.2_lcl|AMCV02000011.1_cds_TDZ21924.1_5067	Colletotrichum_orchidophilum_GCA_001831195.1_lcl|MJBS01000022.1_cds_OHF01025.1_5789	Colletotrichum_plurivorum_GCA_014235945.1_lcl|WIGO01000010.1_cds_KAF6839956.1_1552	Colletotrichum_salicis_GCA_001563125.1_lcl|JFFI01000055.1_cds_KXH69560.1_140	Colletotrichum_scovillei_GCA_011075155.1_lcl|JAAJBS010000008.1_cds_KAF4777544.1_8663	Colletotrichum_scovillei_GCA_018906675.1_lcl|JAESDO010000001.1_cds_KAG7077323.1_1660	Colletotrichum_scovillei_GCA_018906765.1_lcl|JAESDN010000001.1_cds_KAG7058720.1_1666	Colletotrichum_scovillei_GCA_018907675.1_lcl|JAESDM010000001.1_cds_KAG7084436.1_1669	Colletotrichum_shisoi_GCA_006783085.1_lcl|PUHP01000474.1_cds_TQN69757.1_5649		Colletotrichum_siamense_GCA_013201755.1_lcl|QPMR01000028.1_cds_KAF4813841.1_8180, Colletotrichum_siamense_GCA_013201755.1_lcl|QPMR01000028.1_cds_KAF4813842.1_8181	Colletotrichum_siamense_GCA_013201795.1_lcl|QPMS01000064.1_cds_KAF4832230.1_13698, Colletotrichum_siamense_GCA_013201795.1_lcl|QPMS01000064.1_cds_KAF4832233.1_13697	Colletotrichum_siamense_GCA_013201865.1_lcl|QPMU01000078.1_cds_KAF4864327.1_14272, Colletotrichum_siamense_GCA_013201865.1_lcl|QPMU01000078.1_cds_KAF4864328.1_14271	Colletotrichum_siamense_GCA_013390195.1_lcl|QPNA01000006.1_cds_KAF5494243.1_9531, Colletotrichum_siamense_GCA_013390195.1_lcl|QPNA01000006.1_cds_KAF5494244.1_9530	Colletotrichum_sidae_GCA_004367935.1_lcl|QAPF01000266.1_cds_TEA12290.1_9756	Colletotrichum_simmondsii_GCA_001563135.1_lcl|JFBX01000672.1_cds_KXH31460.1_10645	Colletotrichum_sojae_GCA_014235955.1_lcl|WIGN01000038.1_cds_KAF6815051.1_3687	Colletotrichum_spaethianum_GCA_022836535.1_lcl|BQXU01000001.1_cds_GKT40062.1_243, Colletotrichum_spaethianum_GCA_022836535.1_lcl|BQXU01000001.1_cds_GKT40063.1_244
OG0000045	Colletotrichum_abscissum_GCA_023376855.1_lcl|SDAQ01000073.1_cds_KAI3543213.1_10120	Colletotrichum_aenigma_GCA_013390185.1_lcl|QPNB01000002.1_cds_KAF5526222.1_2749	Colletotrichum_asianum_GCA_009806415.1_lcl|WOWK01000210.1_cds_KAF0315346.1_2915		Colletotrichum_chlorophyti_GCA_001937105.1_lcl|MPGH01000101.1_cds_OLN87260.1_275	Colletotrichum_filicis_GCA_023376865.1_lcl|MOOC01000101.1_cds_KAI3535004.1_756	Colletotrichum_fioriniae_PJ7_GCA_000582985.1_lcl|JARH01000681.1_cds_EXF77830.1_8857	Colletotrichum_fructicola_GCA_009771025.1_lcl|SSNE01000037.1_cds_KAE9571698.1_10639	Colletotrichum_fructicola_GCA_012932255.1_lcl|QLYQ01000026.1_cds_KAF4424632.1_12928	Colletotrichum_fructicola_GCA_013201875.1_lcl|QPMV01000044.1_cds_KAF4892914.1_7400	Colletotrichum_fructicola_GCA_013201905.1_lcl|QPMW01000031.1_cds_KAF4908360.1_6660	Colletotrichum_fructicola_GCA_013201925.1_lcl|QPMY01000069.1_cds_KAF4932850.1_10274	Colletotrichum_fructicola_GCA_013390205.1_lcl|QPMX01000002.1_cds_KAF5508788.1_3322	Colletotrichum_fructicola_Nara_gc5_GCA_000319635.1_lcl|KB020738.1_cds_ELA31695.1_6792	Colletotrichum_fructicola_Nara_gc5_GCA_000319635.2_lcl|ANPB02000005.1_cds_KAF4482426.1_9705	Colletotrichum_gloeosporioides_23_GCA_021432615.1_lcl|MU270235.1_cds_KAH9227775.1_16365	Colletotrichum_gloeosporioides_Cg-14_GCA_000446055.1_lcl|AMYD01001550.1_cds_EQB52634.1_6937	Colletotrichum_gloeosporioides_GCA_011800055.1_lcl|WVTB01000063.1_cds_KAF3802495.1_10535	Colletotrichum_gloeosporioides_g3334.t1	Colletotrichum_graminicola_M1.001_GCA_000149035.1_lcl|GG697356.1_cds_EFQ31638.1_6782	Colletotrichum_higginsianum_GCA_000313795.2_lcl|CACQ02000527.1_cds_CCF32759.1_1041, Colletotrichum_higginsianum_GCA_000313795.2_lcl|CACQ02001494.1_cds_CCF35334.1_3616, Colletotrichum_higginsianum_GCA_000313795.2_lcl|CACQ02003793.1_cds_CCF39962.1_8244	Colletotrichum_higginsianum_GCA_004920355.1_lcl|MWPZ01000005.1_cds_TIC97140.1_9118	Colletotrichum_higginsianum_GCA_023705605.1_lcl|BPPY01000008.1_cds_GJD01474.1_10299, Colletotrichum_higginsianum_GCA_023705605.1_lcl|BPPY01000019.1_cds_GJD05509.1_14334, Colletotrichum_higginsianum_GCA_023705605.1_lcl|BPPY01000019.1_cds_GJD05514.1_14339, Colletotrichum_higginsianum_GCA_023705605.1_lcl|BPPY01000019.1_cds_GJD05515.1_14340, Colletotrichum_higginsianum_GCA_023705605.1_lcl|BPPY0100001…	Colletotrichum_higginsianum_IMI_349063_GCA_001672515.1_lcl|LTAN01000007.1_cds_OBR06283.1_10403	Colletotrichum_incanum_GCA_001625285.1_lcl|LFIW01000399.1_cds_KZL86639.1_10631	Colletotrichum_incanum_GCA_001855235.1_lcl|KV842174.1_cds_OHW90240.1_10977	Colletotrichum_karsti_GCA_011947395.2_lcl|JAATWM020000009.1_cds_KAF9878931.1_13267	Colletotrichum_liriopes_GCA_022179045.1_lcl|BPPX01000019.1_cds_GJC85919.1_8757, Colletotrichum_liriopes_GCA_022179045.1_lcl|BPPX01000019.1_cds_GJC85920.1_8758, Colletotrichum_liriopes_GCA_022179045.1_lcl|BPPX01000019.1_cds_GJC85921.1_8759	Colletotrichum_lupini_GCA_023278565.1_lcl|CP019471.1_cds_UQC74863.1_1507	Colletotrichum_musicola_GCA_014235935.1_lcl|WIGM01000049.1_cds_KAF6843176.1_2389	Colletotrichum_nymphaeae_SA-01_GCA_001563115.1_lcl|JEMN01001148.1_cds_KXH46392.1_6732	Colletotrichum_orbiculare_MAFF_240422_GCA_000350065.2_lcl|AMCV02000002.1_cds_TDZ25420.1_1554	Colletotrichum_orchidophilum_GCA_001831195.1_lcl|MJBS01000062.1_cds_OHE97086.1_11439	Colletotrichum_plurivorum_GCA_014235945.1_lcl|WIGO01000101.1_cds_KAF6829938.1_7657	Colletotrichum_salicis_GCA_001563125.1_lcl|JFFI01001879.1_cds_KXH51588.1_9798	Colletotrichum_scovillei_GCA_011075155.1_lcl|JAAJBS010000009.1_cds_KAF4776829.1_9821	Colletotrichum_scovillei_GCA_018906675.1_lcl|JAESDO010000003.1_cds_KAG7072082.1_8026	Colletotrichum_scovillei_GCA_018906765.1_lcl|JAESDN010000003.1_cds_KAG7053787.1_8052	Colletotrichum_scovillei_GCA_018907675.1_lcl|JAESDM010000003.1_cds_KAG7080356.1_8224	Colletotrichum_shisoi_GCA_006783085.1_lcl|PUHP01000351.1_cds_TQN70708.1_4699	Colletotrichum_siamense_GCA_013201745.1_lcl|QPMT01000051.1_cds_KAF4849271.1_12003	Colletotrichum_siamense_GCA_013201755.1_lcl|QPMR01000015.1_cds_KAF4818444.1_5122	Colletotrichum_siamense_GCA_013201795.1_lcl|QPMS01000015.1_cds_KAF4846859.1_6014	Colletotrichum_siamense_GCA_013201865.1_lcl|QPMU01000007.1_cds_KAF4877193.1_3831	Colletotrichum_siamense_GCA_013390195.1_lcl|QPNA01000002.1_cds_KAF5511523.1_3227	Colletotrichum_sidae_GCA_004367935.1_lcl|QAPF01000188.1_cds_TEA13757.1_8442	Colletotrichum_simmondsii_GCA_001563135.1_lcl|JFBX01000129.1_cds_KXH48623.1_2376	Colletotrichum_sojae_GCA_014235955.1_lcl|WIGN01000039.1_cds_KAF6814950.1_3779	Colletotrichum_spaethianum_GCA_022836535.1_lcl|BQXU01000018.1_cds_GKT47190.1_7371, Colletotrichum_spaethianum_GCA_022836535.1_lcl|BQXU01000018.1_cds_GKT47191.1_7372
OG0000046	Colletotrichum_abscissum_GCA_023376855.1_lcl|SDAQ01000157.1_cds_KAI3533363.1_13617, Colletotrichum_abscissum_GCA_023376855.1_lcl|SDAQ01000157.1_cds_KAI3533364.1_13618	Colletotrichum_aenigma_GCA_013390185.1_lcl|QPNB01000004.1_cds_KAF5522300.1_7013		Colletotrichum_camelliae_GCA_011947485.2_lcl|JAATWK020000069.1_cds_KAH0432403.1_12218	Colletotrichum_chlorophyti_GCA_001937105.1_lcl|MPGH01000208.1_cds_OLN83098.1_4407	Colletotrichum_filicis_GCA_023376865.1_lcl|MOOC01000157.1_cds_KAI3530884.1_4391, Colletotrichum_filicis_GCA_023376865.1_lcl|MOOC01000157.1_cds_KAI3530885.1_4392	Colletotrichum_fioriniae_PJ7_GCA_000582985.1_lcl|JARH01000126.1_cds_EXF85104.1_1581, Colletotrichum_fioriniae_PJ7_GCA_000582985.1_lcl|JARH01000126.1_cds_EXF85105.1_1582	Colletotrichum_fructicola_GCA_009771025.1_lcl|SSNE01000016.1_cds_KAE9576995.1_3782	Colletotrichum_fructicola_GCA_012932255.1_lcl|QLYQ01000599.1_cds_KAF4411330.1_6232	Colletotrichum_fructicola_GCA_013201875.1_lcl|QPMV01000002.1_cds_KAF4905223.1_721	Colletotrichum_fructicola_GCA_013201905.1_lcl|QPMW01000004.1_cds_KAF4915844.1_1335	Colletotrichum_fructicola_GCA_013201925.1_lcl|QPMY01000001.1_cds_KAF4942720.1_181	Colletotrichum_fructicola_GCA_013390205.1_lcl|QPMX01000004.1_cds_KAF5498837.1_6736	Colletotrichum_fructicola_Nara_gc5_GCA_000319635.1_lcl|KB020825.1_cds_ELA29910.1_8627	Colletotrichum_fructicola_Nara_gc5_GCA_000319635.2_lcl|ANPB02000004.1_cds_KAF4485456.1_7461	Colletotrichum_gloeosporioides_23_GCA_021432615.1_lcl|MU270212.1_cds_KAH9238806.1_5244	Colletotrichum_gloeosporioides_Cg-14_GCA_000446055.1_lcl|AMYD01000167.1_cds_EQB58966.1_603	Colletotrichum_gloeosporioides_GCA_011800055.1_lcl|WVTB01000077.1_cds_KAF3800283.1_13216	Colletotrichum_gloeosporioides_g6756.t1	Colletotrichum_graminicola_M1.001_GCA_000149035.1_lcl|GG697336.1_cds_EFQ27116.1_2260, Colletotrichum_graminicola_M1.001_GCA_000149035.1_lcl|GG697336.1_cds_EFQ27117.1_2261	Colletotrichum_higginsianum_GCA_000313795.2_lcl|CACQ02000780.1_cds_CCF33492.1_1774, Colletotrichum_higginsianum_GCA_000313795.2_lcl|CACQ02004204.1_cds_CCF40635.1_8917	Colletotrichum_higginsianum_GCA_004920355.1_lcl|MWPZ01000003.1_cds_TID02799.1_6275, Colletotrichum_higginsianum_GCA_004920355.1_lcl|MWPZ01000003.1_cds_TID02804.1_6276	Colletotrichum_higginsianum_GCA_023705605.1_lcl|BPPY01000003.1_cds_GJC95083.1_3909, Colletotrichum_higginsianum_GCA_023705605.1_lcl|BPPY01000003.1_cds_GJC95084.1_3910, Colletotrichum_higginsianum_GCA_023705605.1_lcl|BPPY01000003.1_cds_GJC95085.1_3911	Colletotrichum_higginsianum_IMI_349063_GCA_001672515.1_lcl|CM004456.1_cds_OBR14253.1_2979, Colletotrichum_higginsianum_IMI_349063_GCA_001672515.1_lcl|CM004456.1_cds_OBR14254.1_2980	Colletotrichum_incanum_GCA_001625285.1_lcl|LFIW01001810.1_cds_KZL80752.1_4124	Colletotrichum_incanum_GCA_001855235.1_lcl|KV842077.1_cds_OHW93347.1_7902	Colletotrichum_karsti_GCA_011947395.2_lcl|JAATWM020000036.1_cds_KAF9872707.1_7570		Colletotrichum_lupini_GCA_023278565.1_lcl|CP019474.1_cds_UQC78537.1_3991	Colletotrichum_musicola_GCA_014235935.1_lcl|WIGM01000032.1_cds_KAF6843783.1_1793	Colletotrichum_nymphaeae_SA-01_GCA_001563115.1_lcl|JEMN01001400.1_cds_KXH38400.1_10391	Colletotrichum_orbiculare_MAFF_240422_GCA_000350065.2_lcl|AMCV02000005.1_cds_TDZ23517.1_3110	Colletotrichum_orchidophilum_GCA_001831195.1_lcl|MJBS01000112.1_cds_OHE93805.1_1160	Colletotrichum_plurivorum_GCA_014235945.1_lcl|WIGO01000171.1_cds_KAF6825563.1_10210	Colletotrichum_salicis_GCA_001563125.1_lcl|JFFI01000457.1_cds_KXH67578.1_2123	Colletotrichum_scovillei_GCA_011075155.1_lcl|JAAJBS010000003.1_cds_KAF4782808.1_2852, Colletotrichum_scovillei_GCA_011075155.1_lcl|JAAJBS010000003.1_cds_KAF4783020.1_2853	Colletotrichum_scovillei_GCA_018906675.1_lcl|JAESDO010000004.1_cds_KAG7070160.1_9238	Colletotrichum_scovillei_GCA_018906765.1_lcl|JAESDN010000004.1_cds_KAG7051125.1_9277	Colletotrichum_scovillei_GCA_018907675.1_lcl|JAESDM010000004.1_cds_KAG7078410.1_9465	Colletotrichum_shisoi_GCA_006783085.1_lcl|PUHP01000874.1_cds_TQN67620.1_7787, Colletotrichum_shisoi_GCA_006783085.1_lcl|PUHP01005476.1_cds_TQN63632.1_11775	Colletotrichum_siamense_GCA_013201745.1_lcl|QPMT01000005.1_cds_KAF4863814.1_2575	Colletotrichum_siamense_GCA_013201755.1_lcl|QPMR01000056.1_cds_KAF4808991.1_11846	Colletotrichum_siamense_GCA_013201795.1_lcl|QPMS01000005.1_cds_KAF4853688.1_2440	Colletotrichum_siamense_GCA_013201865.1_lcl|QPMU01000066.1_cds_KAF4866389.1_13742	Colletotrichum_siamense_GCA_013390195.1_lcl|QPNA01000004.1_cds_KAF5501381.1_6555	Colletotrichum_sidae_GCA_004367935.1_lcl|QAPF01000258.1_cds_TEA12362.1_9685	Colletotrichum_simmondsii_GCA_001563135.1_lcl|JFBX01000030.1_cds_KXH53033.1_343, Colletotrichum_simmondsii_GCA_001563135.1_lcl|JFBX01000030.1_cds_KXH53034.1_344	Colletotrichum_sojae_GCA_014235955.1_lcl|WIGN01000005.1_cds_KAF6820560.1_816	Colletotrichum_spaethianum_GCA_022836535.1_lcl|BQXU01000021.1_cds_GKT47995.1_8176, Colletotrichum_spaethianum_GCA_022836535.1_lcl|BQXU01000021.1_cds_GKT47996.1_8177
OG0000047			Colletotrichum_asianum_GCA_009806415.1_lcl|WOWK01000117.1_cds_KAF0318022.1_9145											Colletotrichum_fructicola_Nara_gc5_GCA_000319635.1_lcl|KB020923.1_cds_ELA28411.1_10119						Colletotrichum_graminicola_M1.001_GCA_000149035.1_lcl|GG697342.1_cds_EFQ28927.1_4071	Colletotrichum_higginsianum_GCA_000313795.2_lcl|CACQ02001697.1_cds_CCF35795.1_4077, Colletotrichum_higginsianum_GCA_000313795.2_lcl|CACQ02004745.1_cds_CCF41513.1_9795, Colletotrichum_higginsianum_GCA_000313795.2_lcl|CACQ02005543.1_cds_CCF42642.1_10924	Colletotrichum_higginsianum_GCA_004920355.1_lcl|MWPZ01000003.1_cds_TID02256.1_5220, Colletotrichum_higginsianum_GCA_004920355.1_lcl|MWPZ01000005.1_cds_TIC97680.1_9290, Colletotrichum_higginsianum_GCA_004920355.1_lcl|MWPZ01000006.1_cds_TIC95701.1_9665, Colletotrichum_higginsianum_GCA_004920355.1_lcl|MWPZ01000006.1_cds_TIC95704.1_9662, Colletotrichum_higginsianum_GCA_004920355.1_lcl|MWPZ01000006.1_…	Colletotrichum_higginsianum_GCA_023705605.1_lcl|BPPY01000005.1_cds_GJC97851.1_6677		Colletotrichum_incanum_GCA_001625285.1_lcl|LFIW01000020.1_cds_KZL88311.1_5917, Colletotrichum_incanum_GCA_001625285.1_lcl|LFIW01000470.1_cds_KZL86309.1_11030, Colletotrichum_incanum_GCA_001625285.1_lcl|LFIW01000470.1_cds_KZL86310.1_11031, Colletotrichum_incanum_GCA_001625285.1_lcl|LFIW01000480.1_cds_KZL86268.1_11072, Colletotrichum_incanum_GCA_001625285.1_lcl|LFIW01000485.1_cds_KZL86239.1_11103, …	Colletotrichum_incanum_GCA_001855235.1_lcl|KV841833.1_cds_OHW98050.1_3225, Colletotrichum_incanum_GCA_001855235.1_lcl|KV841856.1_cds_OHW97570.1_3700, Colletotrichum_incanum_GCA_001855235.1_lcl|KV841856.1_cds_OHW97571.1_3701, Colletotrichum_incanum_GCA_001855235.1_lcl|KV841890.1_cds_OHW96979.1_4302, Colletotrichum_incanum_GCA_001855235.1_lcl|KV841898.1_cds_OHW96943.1_4330, Colletotrichum_incanum_G…		Colletotrichum_liriopes_GCA_022179045.1_lcl|BPPX01000042.1_cds_GJC89479.1_12317, Colletotrichum_liriopes_GCA_022179045.1_lcl|BPPX01000042.1_cds_GJC89480.1_12318, Colletotrichum_liriopes_GCA_022179045.1_lcl|BPPX01000042.1_cds_GJC89495.1_12333, Colletotrichum_liriopes_GCA_022179045.1_lcl|BPPX01000071.1_cds_GJC91121.1_13959																					Colletotrichum_spaethianum_GCA_022836535.1_lcl|BQXU01000007.1_cds_GKT43646.1_3827, Colletotrichum_spaethianum_GCA_022836535.1_lcl|BQXU01000007.1_cds_GKT43653.1_3834, Colletotrichum_spaethianum_GCA_022836535.1_lcl|BQXU01000007.1_cds_GKT43654.1_3835, Colletotrichum_spaethianum_GCA_022836535.1_lcl|BQXU01000007.1_cds_GKT43669.1_3850, Colletotrichum_spaethianum_GCA_022836535.1_lcl|BQXU01000007.1_cds_G…
OG0000048	Colletotrichum_abscissum_GCA_023376855.1_lcl|SDAQ01000001.1_cds_KAI3559725.1_700	Colletotrichum_aenigma_GCA_013390185.1_lcl|QPNB01000004.1_cds_KAF5522457.1_5903	Colletotrichum_asianum_GCA_009806415.1_lcl|WOWK01000149.1_cds_KAF0316761.1_4000	Colletotrichum_camelliae_GCA_011947485.2_lcl|JAATWK020000009.1_cds_KAH0442406.1_13729	Colletotrichum_chlorophyti_GCA_001937105.1_lcl|MPGH01000061.1_cds_OLN91698.1_8247	Colletotrichum_filicis_GCA_023376865.1_lcl|MOOC01000025.1_cds_KAI3545565.1_8461	Colletotrichum_fioriniae_PJ7_GCA_000582985.1_lcl|JARH01000760.1_cds_EXF77090.1_9578	Colletotrichum_fructicola_GCA_009771025.1_lcl|SSNE01000003.1_cds_KAE9582475.1_9132, Colletotrichum_fructicola_GCA_009771025.1_lcl|SSNE01000003.1_cds_KAE9582476.1_9133	Colletotrichum_fructicola_GCA_012932255.1_lcl|QLYQ01000011.1_cds_KAF4431314.1_9035, Colletotrichum_fructicola_GCA_012932255.1_lcl|QLYQ01000011.1_cds_KAF4431315.1_9034	Colletotrichum_fructicola_GCA_013201875.1_lcl|QPMV01000058.1_cds_KAF4890572.1_8699	Colletotrichum_fructicola_GCA_013201905.1_lcl|QPMW01000035.1_cds_KAF4907466.1_7250	Colletotrichum_fructicola_GCA_013201925.1_lcl|QPMY01000034.1_cds_KAF4936434.1_6667	Colletotrichum_fructicola_GCA_013390205.1_lcl|QPMX01000004.1_cds_KAF5498947.1_7843	Colletotrichum_fructicola_Nara_gc5_GCA_000319635.1_lcl|KB020831.1_cds_ELA29774.1_8772	Colletotrichum_fructicola_Nara_gc5_GCA_000319635.2_lcl|ANPB02000004.1_cds_KAF4485330.1_8614, Colletotrichum_fructicola_Nara_gc5_GCA_000319635.2_lcl|ANPB02000004.1_cds_KAF4485513.1_8615	Colletotrichum_gloeosporioides_23_GCA_021432615.1_lcl|MU270227.1_cds_KAH9229697.1_14099, Colletotrichum_gloeosporioides_23_GCA_021432615.1_lcl|MU270227.1_cds_KAH9229698.1_14100	Colletotrichum_gloeosporioides_Cg-14_GCA_000446055.1_lcl|AMYD01001176.1_cds_EQB54286.1_5283	Colletotrichum_gloeosporioides_GCA_011800055.1_lcl|WVTB01000079.1_cds_KAF3800138.1_13487	Colletotrichum_gloeosporioides_g7867.t1	Colletotrichum_graminicola_M1.001_GCA_000149035.1_lcl|GG697337.1_cds_EFQ27249.1_2393	Colletotrichum_higginsianum_GCA_000313795.2_lcl|CACQ02000533.1_cds_CCF32775.1_1057, Colletotrichum_higginsianum_GCA_000313795.2_lcl|CACQ02008003.1_cds_CCF45716.1_13998	Colletotrichum_higginsianum_GCA_004920355.1_lcl|MWPZ01000002.1_cds_TID04337.1_3629	Colletotrichum_higginsianum_GCA_023705605.1_lcl|BPPY01000001.1_cds_GJC91214.1_40	Colletotrichum_higginsianum_IMI_349063_GCA_001672515.1_lcl|CM004455.1_cds_OBR16556.1_1736	Colletotrichum_incanum_GCA_001625285.1_lcl|LFIW01001383.1_cds_KZL82417.1_2267	Colletotrichum_incanum_GCA_001855235.1_lcl|KV841937.1_cds_OHW96153.1_5095	Colletotrichum_karsti_GCA_011947395.2_lcl|JAATWM020000027.1_cds_KAF9874328.1_5551	Colletotrichum_liriopes_GCA_022179045.1_lcl|BPPX01000001.1_cds_GJC77206.1_44	Colletotrichum_lupini_GCA_023278565.1_lcl|CP019475.1_cds_UQC81549.1_7003	Colletotrichum_musicola_GCA_014235935.1_lcl|WIGM01000555.1_cds_KAF6822121.1_11200	Colletotrichum_nymphaeae_SA-01_GCA_001563115.1_lcl|JEMN01001683.1_cds_KXH29722.1_13053	Colletotrichum_orbiculare_MAFF_240422_GCA_000350065.2_lcl|AMCV02000014.1_cds_TDZ21566.1_5580, Colletotrichum_orbiculare_MAFF_240422_GCA_000350065.2_lcl|AMCV02000049.1_cds_TDZ14534.1_12439	Colletotrichum_orchidophilum_GCA_001831195.1_lcl|MJBS01000044.1_cds_OHE98608.1_9403	Colletotrichum_plurivorum_GCA_014235945.1_lcl|WIGO01000105.1_cds_KAF6829642.1_7832	Colletotrichum_salicis_GCA_001563125.1_lcl|JFFI01002746.1_cds_KXH25634.1_13656	Colletotrichum_scovillei_GCA_011075155.1_lcl|JAAJBS010000010.1_cds_KAF4775265.1_10852	Colletotrichum_scovillei_GCA_018906675.1_lcl|JAESDO010000014.1_cds_KAG7061978.1_6232	Colletotrichum_scovillei_GCA_018906765.1_lcl|JAESDN010000014.1_cds_KAG7041945.1_6237	Colletotrichum_scovillei_GCA_018907675.1_lcl|JAESDM010000014.1_cds_KAG7039735.1_6258	Colletotrichum_shisoi_GCA_006783085.1_lcl|PUHP01002077.1_cds_TQN64756.1_10651	Colletotrichum_siamense_GCA_013201745.1_lcl|QPMT01000011.1_cds_KAF4861148.1_4853, Colletotrichum_siamense_GCA_013201745.1_lcl|QPMT01000011.1_cds_KAF4861149.1_4852	Colletotrichum_siamense_GCA_013201755.1_lcl|QPMR01000024.1_cds_KAF4815056.1_7374, Colletotrichum_siamense_GCA_013201755.1_lcl|QPMR01000024.1_cds_KAF4815059.1_7373	Colletotrichum_siamense_GCA_013201795.1_lcl|QPMS01000030.1_cds_KAF4841468.1_9398, Colletotrichum_siamense_GCA_013201795.1_lcl|QPMS01000030.1_cds_KAF4841472.1_9399	Colletotrichum_siamense_GCA_013201865.1_lcl|QPMU01000002.1_cds_KAF4879788.1_739, Colletotrichum_siamense_GCA_013201865.1_lcl|QPMU01000002.1_cds_KAF4880168.1_740	Colletotrichum_siamense_GCA_013390195.1_lcl|QPNA01000004.1_cds_KAF5500742.1_7632, Colletotrichum_siamense_GCA_013390195.1_lcl|QPNA01000004.1_cds_KAF5500743.1_7633	Colletotrichum_sidae_GCA_004367935.1_lcl|QAPF01000018.1_cds_TEA21397.1_1319, Colletotrichum_sidae_GCA_004367935.1_lcl|QAPF01000203.1_cds_TEA13358.1_8782	Colletotrichum_simmondsii_GCA_001563135.1_lcl|JFBX01000308.1_cds_KXH42268.1_5018	Colletotrichum_sojae_GCA_014235955.1_lcl|WIGN01000109.1_cds_KAF6808964.1_7232	Colletotrichum_spaethianum_GCA_022836535.1_lcl|BQXU01000037.1_cds_GKT50463.1_10644, Colletotrichum_spaethianum_GCA_022836535.1_lcl|BQXU01000037.1_cds_GKT50464.1_10645
OG0000049	Colletotrichum_abscissum_GCA_023376855.1_lcl|SDAQ01000040.1_cds_KAI3551033.1_7373	Colletotrichum_aenigma_GCA_013390185.1_lcl|QPNB01000003.1_cds_KAF5523411.1_4609	Colletotrichum_asianum_GCA_009806415.1_lcl|WOWK01000007.1_cds_KAF0330443.1_14498	Colletotrichum_camelliae_GCA_011947485.2_lcl|JAATWK020000001.1_cds_KAH0445054.1_115	Colletotrichum_chlorophyti_GCA_001937105.1_lcl|MPGH01000232.1_cds_OLN82108.1_4920	Colletotrichum_filicis_GCA_023376865.1_lcl|MOOC01000007.1_cds_KAI3550206.1_14822, Colletotrichum_filicis_GCA_023376865.1_lcl|MOOC01000007.1_cds_KAI3550207.1_14823, Colletotrichum_filicis_GCA_023376865.1_lcl|MOOC01000230.1_cds_KAI3528188.1_7946	Colletotrichum_fioriniae_PJ7_GCA_000582985.1_lcl|JARH01000354.1_cds_EXF81712.1_4929	Colletotrichum_fructicola_GCA_009771025.1_lcl|SSNE01000040.1_cds_KAE9571104.1_11774, Colletotrichum_fructicola_GCA_009771025.1_lcl|SSNE01000040.1_cds_KAE9571105.1_11773	Colletotrichum_fructicola_GCA_012932255.1_lcl|QLYQ01000598.1_cds_KAF4411947.1_1910, Colletotrichum_fructicola_GCA_012932255.1_lcl|QLYQ01000598.1_cds_KAF4412260.1_1909	Colletotrichum_fructicola_GCA_013201875.1_lcl|QPMV01000001.1_cds_KAF4906073.1_243	Colletotrichum_fructicola_GCA_013201905.1_lcl|QPMW01000001.1_cds_KAF4917334.1_228	Colletotrichum_fructicola_GCA_013201925.1_lcl|QPMY01000003.1_cds_KAF4942109.1_865	Colletotrichum_fructicola_GCA_013390205.1_lcl|QPMX01000003.1_cds_KAF5503690.1_5362	Colletotrichum_fructicola_Nara_gc5_GCA_000319635.1_lcl|KB020692.1_cds_ELA32610.1_5895	Colletotrichum_fructicola_Nara_gc5_GCA_000319635.2_lcl|ANPB02000002.1_cds_KAF4488266.1_3400, Colletotrichum_fructicola_Nara_gc5_GCA_000319635.2_lcl|ANPB02000002.1_cds_KAF4489300.1_3402, Colletotrichum_fructicola_Nara_gc5_GCA_000319635.2_lcl|ANPB02000002.1_cds_KAF4489302.1_3401	Colletotrichum_gloeosporioides_23_GCA_021432615.1_lcl|MU270210.1_cds_KAH9241420.1_2469, Colletotrichum_gloeosporioides_23_GCA_021432615.1_lcl|MU270210.1_cds_KAH9241421.1_2470	Colletotrichum_gloeosporioides_Cg-14_GCA_000446055.1_lcl|AMYD01001542.1_cds_EQB52692.1_6887, Colletotrichum_gloeosporioides_Cg-14_GCA_000446055.1_lcl|AMYD01001542.1_cds_EQB52693.1_6888	Colletotrichum_gloeosporioides_GCA_011800055.1_lcl|WVTB01000007.1_cds_KAF3811152.1_11923	Colletotrichum_gloeosporioides_g5385.t1, Colletotrichum_gloeosporioides_g5385.t2, Colletotrichum_gloeosporioides_g5385.t3, Colletotrichum_gloeosporioides_g5385.t4	Colletotrichum_graminicola_M1.001_GCA_000149035.1_lcl|GG697346.1_cds_EFQ29798.1_4942	Colletotrichum_higginsianum_GCA_000313795.2_lcl|CACQ02002312.1_cds_CCF37120.1_5402	Colletotrichum_higginsianum_GCA_004920355.1_lcl|MWPZ01000004.1_cds_TID00117.1_7901	Colletotrichum_higginsianum_GCA_023705605.1_lcl|BPPY01000002.1_cds_GJC93486.1_2312	Colletotrichum_higginsianum_IMI_349063_GCA_001672515.1_lcl|CM004457.1_cds_OBR11822.1_4118	Colletotrichum_incanum_GCA_001625285.1_lcl|LFIW01000095.1_cds_KZL88015.1_486	Colletotrichum_incanum_GCA_001855235.1_lcl|KV842171.1_cds_OHW90323.1_10935	Colletotrichum_karsti_GCA_011947395.2_lcl|JAATWM020000003.1_cds_KAF9881025.1_6028, Colletotrichum_karsti_GCA_011947395.2_lcl|JAATWM020000003.1_cds_KAF9881026.1_6029	Colletotrichum_liriopes_GCA_022179045.1_lcl|BPPX01000008.1_cds_GJC81828.1_4666	Colletotrichum_lupini_GCA_023278565.1_lcl|CP019476.1_cds_UQC82317.1_7771	Colletotrichum_musicola_GCA_014235935.1_lcl|WIGM01000520.1_cds_KAF6823011.1_10867, Colletotrichum_musicola_GCA_014235935.1_lcl|WIGM01000520.1_cds_KAF6823012.1_10868	Colletotrichum_nymphaeae_SA-01_GCA_001563115.1_lcl|JEMN01000349.1_cds_KXH61911.1_1829	Colletotrichum_orbiculare_MAFF_240422_GCA_000350065.2_lcl|AMCV02000027.1_cds_TDZ17780.1_9287	Colletotrichum_orchidophilum_GCA_001831195.1_lcl|MJBS01000010.1_cds_OHF02866.1_315	Colletotrichum_plurivorum_GCA_014235945.1_lcl|WIGO01000002.1_cds_KAF6841749.1_421, Colletotrichum_plurivorum_GCA_014235945.1_lcl|WIGO01000002.1_cds_KAF6841750.1_422	Colletotrichum_salicis_GCA_001563125.1_lcl|JFFI01000299.1_cds_KXH68472.1_1225	Colletotrichum_scovillei_GCA_011075155.1_lcl|JAAJBS010000006.1_cds_KAF4779268.1_6577	Colletotrichum_scovillei_GCA_018906675.1_lcl|JAESDO010000001.1_cds_KAG7076288.1_571, Colletotrichum_scovillei_GCA_018906675.1_lcl|JAESDO010000001.1_cds_KAG7076291.1_572	Colletotrichum_scovillei_GCA_018906765.1_lcl|JAESDN010000001.1_cds_KAG7057702.1_579, Colletotrichum_scovillei_GCA_018906765.1_lcl|JAESDN010000001.1_cds_KAG7057705.1_580	Colletotrichum_scovillei_GCA_018907675.1_lcl|JAESDM010000001.1_cds_KAG7083466.1_579, Colletotrichum_scovillei_GCA_018907675.1_lcl|JAESDM010000001.1_cds_KAG7083469.1_580		Colletotrichum_siamense_GCA_013201745.1_lcl|QPMT01000010.1_cds_KAF4861458.1_4202	Colletotrichum_siamense_GCA_013201755.1_lcl|QPMR01000003.1_cds_KAF4824480.1_1079	Colletotrichum_siamense_GCA_013201795.1_lcl|QPMS01000011.1_cds_KAF4849191.1_4436	Colletotrichum_siamense_GCA_013201865.1_lcl|QPMU01000108.1_cds_KAF4860960.1_14981	Colletotrichum_siamense_GCA_013390195.1_lcl|QPNA01000003.1_cds_KAF5505275.1_5226	Colletotrichum_sidae_GCA_004367935.1_lcl|QAPF01000020.1_cds_TEA21299.1_1467	Colletotrichum_simmondsii_GCA_001563135.1_lcl|JFBX01000033.1_cds_KXH52891.1_358	Colletotrichum_sojae_GCA_014235955.1_lcl|WIGN01000022.1_cds_KAF6817317.1_2499, Colletotrichum_sojae_GCA_014235955.1_lcl|WIGN01000022.1_cds_KAF6817318.1_2500	Colletotrichum_spaethianum_GCA_022836535.1_lcl|BQXU01000002.1_cds_GKT40872.1_1053
OG0000050	Colletotrichum_abscissum_GCA_023376855.1_lcl|SDAQ01000056.1_cds_KAI3546675.1_8865, Colletotrichum_abscissum_GCA_023376855.1_lcl|SDAQ01000056.1_cds_KAI3546676.1_8866	Colletotrichum_aenigma_GCA_013390185.1_lcl|QPNB01000009.1_cds_KAF5507002.1_13623, Colletotrichum_aenigma_GCA_013390185.1_lcl|QPNB01000009.1_cds_KAF5507003.1_13622	Colletotrichum_asianum_GCA_009806415.1_lcl|WOWK01000135.1_cds_KAF0317225.1_4311	Colletotrichum_camelliae_GCA_011947485.2_lcl|JAATWK020000197.1_cds_KAH0424223.1_4849, Colletotrichum_camelliae_GCA_011947485.2_lcl|JAATWK020000197.1_cds_KAH0424224.1_4850	Colletotrichum_chlorophyti_GCA_001937105.1_lcl|MPGH01000130.1_cds_OLN86388.1_1426	Colletotrichum_filicis_GCA_023376865.1_lcl|MOOC01000011.1_cds_KAI3549067.1_1373	Colletotrichum_fioriniae_PJ7_GCA_000582985.1_lcl|JARH01001077.1_cds_EXF73183.1_13482, Colletotrichum_fioriniae_PJ7_GCA_000582985.1_lcl|JARH01001077.1_cds_EXF73184.1_13483	Colletotrichum_fructicola_GCA_009771025.1_lcl|SSNE01000009.1_cds_KAE9579649.1_17844	Colletotrichum_fructicola_GCA_012932255.1_lcl|QLYQ01000017.1_cds_KAF4429194.1_7101	Colletotrichum_fructicola_GCA_013201875.1_lcl|QPMV01000053.1_cds_KAF4891360.1_8217	Colletotrichum_fructicola_GCA_013201905.1_lcl|QPMW01000014.1_cds_KAF4912586.1_3576	Colletotrichum_fructicola_GCA_013201925.1_lcl|QPMY01000010.1_cds_KAF4940548.1_2459	Colletotrichum_fructicola_GCA_013390205.1_lcl|QPMX01000009.1_cds_KAF5485762.1_14067	Colletotrichum_fructicola_Nara_gc5_GCA_000319635.1_lcl|KB020914.1_cds_ELA28598.1_9914	Colletotrichum_fructicola_Nara_gc5_GCA_000319635.2_lcl|ANPB02000003.1_cds_KAF4486994.1_6502	Colletotrichum_gloeosporioides_23_GCA_021432615.1_lcl|MU270233.1_cds_KAH9228219.1_15844, Colletotrichum_gloeosporioides_23_GCA_021432615.1_lcl|MU270233.1_cds_KAH9228220.1_15845	Colletotrichum_gloeosporioides_Cg-14_GCA_000446055.1_lcl|AMYD01004131.1_cds_EQB43990.1_15596	Colletotrichum_gloeosporioides_GCA_011800055.1_lcl|WVTB01000017.1_cds_KAF3808747.1_3038	Colletotrichum_gloeosporioides_g12190.t1, Colletotrichum_gloeosporioides_g12190.t2	Colletotrichum_graminicola_M1.001_GCA_000149035.1_lcl|GG697361.1_cds_EFQ32282.1_7426, Colletotrichum_graminicola_M1.001_GCA_000149035.1_lcl|GG697361.1_cds_EFQ32295.1_7439	Colletotrichum_higginsianum_GCA_000313795.2_lcl|CACQ02001608.1_cds_CCF35602.1_3884, Colletotrichum_higginsianum_GCA_000313795.2_lcl|CACQ02004487.1_cds_CCF41097.1_9379	Colletotrichum_higginsianum_GCA_004920355.1_lcl|MWPZ01000008.1_cds_TIC92630.1_12015	Colletotrichum_higginsianum_GCA_023705605.1_lcl|BPPY01000005.1_cds_GJC98745.1_7571	Colletotrichum_higginsianum_IMI_349063_GCA_001672515.1_lcl|CM004460.1_cds_OBR07129.1_8650	Colletotrichum_incanum_GCA_001625285.1_lcl|LFIW01002504.1_cds_KZL68416.1_8174	Colletotrichum_incanum_GCA_001855235.1_lcl|KV842064.1_cds_OHW93862.1_7485	Colletotrichum_karsti_GCA_011947395.2_lcl|JAATWM020000004.1_cds_KAF9880718.1_8248, Colletotrichum_karsti_GCA_011947395.2_lcl|JAATWM020000004.1_cds_KAF9880719.1_8249	Colletotrichum_liriopes_GCA_022179045.1_lcl|BPPX01000004.1_cds_GJC79748.1_2586, Colletotrichum_liriopes_GCA_022179045.1_lcl|BPPX01000004.1_cds_GJC79749.1_2587	Colletotrichum_lupini_GCA_023278565.1_lcl|CP019477.1_cds_UQC85539.1_10993	Colletotrichum_musicola_GCA_014235935.1_lcl|WIGM01000385.1_cds_KAF6826890.1_9235	Colletotrichum_nymphaeae_SA-01_GCA_001563115.1_lcl|JEMN01001208.1_cds_KXH44229.1_7767	Colletotrichum_orbiculare_MAFF_240422_GCA_000350065.2_lcl|AMCV02000038.1_cds_TDZ15828.1_11274	Colletotrichum_orchidophilum_GCA_001831195.1_lcl|MJBS01000188.1_cds_OHE91358.1_4609	Colletotrichum_plurivorum_GCA_014235945.1_lcl|WIGO01000013.1_cds_KAF6839485.1_1904	Colletotrichum_salicis_GCA_001563125.1_lcl|JFFI01000761.1_cds_KXH66056.1_3632, Colletotrichum_salicis_GCA_001563125.1_lcl|JFFI01000761.1_cds_KXH66057.1_3633	Colletotrichum_scovillei_GCA_011075155.1_lcl|JAAJBS010000001.1_cds_KAF4785760.1_190	Colletotrichum_scovillei_GCA_018906675.1_lcl|JAESDO010000002.1_cds_KAG7074260.1_2810	Colletotrichum_scovillei_GCA_018906765.1_lcl|JAESDN010000002.1_cds_KAG7054792.1_2820	Colletotrichum_scovillei_GCA_018907675.1_lcl|JAESDM010000002.1_cds_KAG7081223.1_2821	Colletotrichum_shisoi_GCA_006783085.1_lcl|PUHP01001883.1_cds_TQN64979.1_10429	Colletotrichum_siamense_GCA_013201745.1_lcl|QPMT01000048.1_cds_KAF4849844.1_11782, Colletotrichum_siamense_GCA_013201745.1_lcl|QPMT01000048.1_cds_KAF4849845.1_11781	Colletotrichum_siamense_GCA_013201755.1_lcl|QPMR01000005.1_cds_KAF4823310.1_1781	Colletotrichum_siamense_GCA_013201795.1_lcl|QPMS01000021.1_cds_KAF4844046.1_7602, Colletotrichum_siamense_GCA_013201795.1_lcl|QPMS01000021.1_cds_KAF4844047.1_7601	Colletotrichum_siamense_GCA_013201865.1_lcl|QPMU01000019.1_cds_KAF4873628.1_7236	Colletotrichum_siamense_GCA_013390195.1_lcl|QPNA01000009.1_cds_KAF5487137.1_13671, Colletotrichum_siamense_GCA_013390195.1_lcl|QPNA01000009.1_cds_KAF5487138.1_13670	Colletotrichum_sidae_GCA_004367935.1_lcl|QAPF01000200.1_cds_TEA13442.1_8700	Colletotrichum_simmondsii_GCA_001563135.1_lcl|JFBX01000092.1_cds_KXH50349.1_1388, Colletotrichum_simmondsii_GCA_001563135.1_lcl|JFBX01000092.1_cds_KXH50350.1_1389	Colletotrichum_sojae_GCA_014235955.1_lcl|WIGN01000242.1_cds_KAF6803299.1_10997	Colletotrichum_spaethianum_GCA_022836535.1_lcl|BQXU01000011.1_cds_GKT44892.1_5073
OG0000051	Colletotrichum_abscissum_GCA_023376855.1_lcl|SDAQ01000057.1_cds_KAI3546497.1_9036	Colletotrichum_aenigma_GCA_013390185.1_lcl|QPNB01000008.1_cds_KAF5512768.1_11676, Colletotrichum_aenigma_GCA_013390185.1_lcl|QPNB01000008.1_cds_KAF5512769.1_11677	Colletotrichum_asianum_GCA_009806415.1_lcl|WOWK01000043.1_cds_KAF0324477.1_9931	Colletotrichum_camelliae_GCA_011947485.2_lcl|JAATWK020000084.1_cds_KAH0431082.1_13428	Colletotrichum_chlorophyti_GCA_001937105.1_lcl|MPGH01000017.1_cds_OLN96667.1_2893	Colletotrichum_filicis_GCA_023376865.1_lcl|MOOC01000208.1_cds_KAI3528751.1_7021	Colletotrichum_fioriniae_PJ7_GCA_000582985.1_lcl|JARH01000222.1_cds_EXF83786.1_2878	Colletotrichum_fructicola_GCA_009771025.1_lcl|SSNE01000035.1_cds_KAE9572072.1_10228, Colletotrichum_fructicola_GCA_009771025.1_lcl|SSNE01000035.1_cds_KAE9572073.1_10227	Colletotrichum_fructicola_GCA_012932255.1_lcl|QLYQ01000007.1_cds_KAF4432544.1_13616	Colletotrichum_fructicola_GCA_013201875.1_lcl|QPMV01000025.1_cds_KAF4897123.1_5047, Colletotrichum_fructicola_GCA_013201875.1_lcl|QPMV01000025.1_cds_KAF4897132.1_5048	Colletotrichum_fructicola_GCA_013201905.1_lcl|QPMW01000072.1_cds_KAF4897861.1_10988, Colletotrichum_fructicola_GCA_013201905.1_lcl|QPMW01000072.1_cds_KAF4897877.1_10987	Colletotrichum_fructicola_GCA_013201925.1_lcl|QPMY01000027.1_cds_KAF4937427.1_5594, Colletotrichum_fructicola_GCA_013201925.1_lcl|QPMY01000027.1_cds_KAF4937432.1_5593	Colletotrichum_fructicola_GCA_013390205.1_lcl|QPMX01000008.1_cds_KAF5488763.1_12067	Colletotrichum_fructicola_Nara_gc5_GCA_000319635.1_lcl|KB020892.1_cds_ELA28882.1_9659	Colletotrichum_fructicola_Nara_gc5_GCA_000319635.2_lcl|ANPB02000006.1_cds_KAF4481377.1_10469	Colletotrichum_gloeosporioides_23_GCA_021432615.1_lcl|MU270224.1_cds_KAH9230840.1_13153, Colletotrichum_gloeosporioides_23_GCA_021432615.1_lcl|MU270224.1_cds_KAH9230841.1_13154	Colletotrichum_gloeosporioides_Cg-14_GCA_000446055.1_lcl|AMYD01002833.1_cds_EQB47760.1_11807, Colletotrichum_gloeosporioides_Cg-14_GCA_000446055.1_lcl|AMYD01002833.1_cds_EQB47761.1_11808	Colletotrichum_gloeosporioides_GCA_011800055.1_lcl|WVTB01000030.1_cds_KAF3807420.1_5279	Colletotrichum_gloeosporioides_g14156.t1, Colletotrichum_gloeosporioides_g14156.t2, Colletotrichum_gloeosporioides_g14156.t3	Colletotrichum_graminicola_M1.001_GCA_000149035.1_lcl|GG697363.1_cds_EFQ32614.1_7758		Colletotrichum_higginsianum_GCA_004920355.1_lcl|MWPZ01000006.1_cds_TIC95053.1_10867	Colletotrichum_higginsianum_GCA_023705605.1_lcl|BPPY01000004.1_cds_GJC97626.1_6452	Colletotrichum_higginsianum_IMI_349063_GCA_001672515.1_lcl|CM004459.1_cds_OBR08290.1_7055	Colletotrichum_incanum_GCA_001625285.1_lcl|LFIW01001090.1_cds_KZL83607.1_1095	Colletotrichum_incanum_GCA_001855235.1_lcl|KV842069.1_cds_OHW93640.1_7629	Colletotrichum_karsti_GCA_011947395.2_lcl|JAATWM020000023.1_cds_KAF9875114.1_4622	Colletotrichum_liriopes_GCA_022179045.1_lcl|BPPX01000015.1_cds_GJC84704.1_7542	Colletotrichum_lupini_GCA_023278565.1_lcl|CP019476.1_cds_UQC83775.1_9229	Colletotrichum_musicola_GCA_014235935.1_lcl|WIGM01000227.1_cds_KAF6832872.1_6744	Colletotrichum_nymphaeae_SA-01_GCA_001563115.1_lcl|JEMN01001825.1_cds_KXH26354.1_13956		Colletotrichum_orchidophilum_GCA_001831195.1_lcl|MJBS01000036.1_cds_OHE99459.1_8356	Colletotrichum_plurivorum_GCA_014235945.1_lcl|WIGO01000155.1_cds_KAF6826415.1_9699	Colletotrichum_salicis_GCA_001563125.1_lcl|JFFI01001949.1_cds_KXH48418.1_10193		Colletotrichum_scovillei_GCA_018906675.1_lcl|JAESDO010000008.1_cds_KAG7066827.1_13814, Colletotrichum_scovillei_GCA_018906675.1_lcl|JAESDO010000008.1_cds_KAG7066851.1_13815	Colletotrichum_scovillei_GCA_018906765.1_lcl|JAESDN010000008.1_cds_KAG7047060.1_13858, Colletotrichum_scovillei_GCA_018906765.1_lcl|JAESDN010000008.1_cds_KAG7047123.1_13859	Colletotrichum_scovillei_GCA_018907675.1_lcl|JAESDM010000008.1_cds_KAG7056933.1_14043, Colletotrichum_scovillei_GCA_018907675.1_lcl|JAESDM010000008.1_cds_KAG7056960.1_14044	Colletotrichum_shisoi_GCA_006783085.1_lcl|PUHP01001025.1_cds_TQN67024.1_8380	Colletotrichum_siamense_GCA_013201745.1_lcl|QPMT01000006.1_cds_KAF4863581.1_2971, Colletotrichum_siamense_GCA_013201745.1_lcl|QPMT01000006.1_cds_KAF4863582.1_2972	Colletotrichum_siamense_GCA_013201755.1_lcl|QPMR01000007.1_cds_KAF4821956.1_2834, Colletotrichum_siamense_GCA_013201755.1_lcl|QPMR01000007.1_cds_KAF4821959.1_2833	Colletotrichum_siamense_GCA_013201795.1_lcl|QPMS01000010.1_cds_KAF4849501.1_4171, Colletotrichum_siamense_GCA_013201795.1_lcl|QPMS01000010.1_cds_KAF4849502.1_4172	Colletotrichum_siamense_GCA_013201865.1_lcl|QPMU01000025.1_cds_KAF4872211.1_8663, Colletotrichum_siamense_GCA_013201865.1_lcl|QPMU01000025.1_cds_KAF4872214.1_8664	Colletotrichum_siamense_GCA_013390195.1_lcl|QPNA01000008.1_cds_KAF5488996.1_11754, Colletotrichum_siamense_GCA_013390195.1_lcl|QPNA01000008.1_cds_KAF5488997.1_11755	Colletotrichum_sidae_GCA_004367935.1_lcl|QAPF01000112.1_cds_TEA16314.1_6157	Colletotrichum_simmondsii_GCA_001563135.1_lcl|JFBX01000757.1_cds_KXH29275.1_11601	Colletotrichum_sojae_GCA_014235955.1_lcl|WIGN01000559.1_cds_KAF6788500.1_14972	Colletotrichum_spaethianum_GCA_022836535.1_lcl|BQXU01000005.1_cds_GKT42751.1_2932
OG0000052	Colletotrichum_abscissum_GCA_023376855.1_lcl|SDAQ01000068.1_cds_KAI3544145.1_9816	Colletotrichum_aenigma_GCA_013390185.1_lcl|QPNB01000001.1_cds_KAF5528346.1_1251, Colletotrichum_aenigma_GCA_013390185.1_lcl|QPNB01000001.1_cds_KAF5528349.1_1252	Colletotrichum_asianum_GCA_009806415.1_lcl|WOWK01000054.1_cds_KAF0323173.1_1715		Colletotrichum_chlorophyti_GCA_001937105.1_lcl|MPGH01000241.1_cds_OLN81824.1_5221	Colletotrichum_filicis_GCA_023376865.1_lcl|MOOC01000046.1_cds_KAI3541857.1_12079	Colletotrichum_fioriniae_PJ7_GCA_000582985.1_lcl|JARH01000385.1_cds_EXF81107.1_5555	Colletotrichum_fructicola_GCA_009771025.1_lcl|SSNE01000017.1_cds_KAE9576813.1_4029	Colletotrichum_fructicola_GCA_012932255.1_lcl|QLYQ01000594.1_cds_KAF4413278.1_4095	Colletotrichum_fructicola_GCA_013201875.1_lcl|QPMV01000066.1_cds_KAF4889351.1_9388	Colletotrichum_fructicola_GCA_013201905.1_lcl|QPMW01000041.1_cds_KAF4906457.1_8008, Colletotrichum_fructicola_GCA_013201905.1_lcl|QPMW01000041.1_cds_KAF4906463.1_8007	Colletotrichum_fructicola_GCA_013201925.1_lcl|QPMY01000043.1_cds_KAF4935212.1_7834	Colletotrichum_fructicola_GCA_013390205.1_lcl|QPMX01000001.1_cds_KAF5514770.1_1307	Colletotrichum_fructicola_Nara_gc5_GCA_000319635.1_lcl|KB020550.1_cds_ELA35813.1_2693	Colletotrichum_fructicola_Nara_gc5_GCA_000319635.2_lcl|ANPB02000001.1_cds_KAF4491559.1_1343	Colletotrichum_gloeosporioides_23_GCA_021432615.1_lcl|MU270209.1_cds_KAH9243680.1_1411	Colletotrichum_gloeosporioides_Cg-14_GCA_000446055.1_lcl|AMYD01001339.1_cds_EQB53612.1_5951	Colletotrichum_gloeosporioides_GCA_011800055.1_lcl|WVTB01000036.1_cds_KAF3806394.1_6282	Colletotrichum_gloeosporioides_g1289.t1, Colletotrichum_gloeosporioides_g1289.t2	Colletotrichum_graminicola_M1.001_GCA_000149035.1_lcl|GG697369.1_cds_EFQ33353.1_8497, Colletotrichum_graminicola_M1.001_GCA_000149035.1_lcl|GG697369.1_cds_EFQ33354.1_8498	Colletotrichum_higginsianum_GCA_000313795.2_lcl|CACQ02006428.1_cds_CCF43857.1_12139	Colletotrichum_higginsianum_GCA_004920355.1_lcl|MWPZ01000003.1_cds_TID01984.1_5837	Colletotrichum_higginsianum_GCA_023705605.1_lcl|BPPY01000003.1_cds_GJC95582.1_4408, Colletotrichum_higginsianum_GCA_023705605.1_lcl|BPPY01000003.1_cds_GJC95583.1_4409	Colletotrichum_higginsianum_IMI_349063_GCA_001672515.1_lcl|CM004456.1_cds_OBR13753.1_2479, Colletotrichum_higginsianum_IMI_349063_GCA_001672515.1_lcl|CM004456.1_cds_OBR13754.1_2480	Colletotrichum_incanum_GCA_001625285.1_lcl|LFIW01002552.1_cds_KZL67013.1_8582	Colletotrichum_incanum_GCA_001855235.1_lcl|KV842022.1_cds_OHW95043.1_6225	Colletotrichum_karsti_GCA_011947395.2_lcl|JAATWM020000021.1_cds_KAF9875587.1_4210	Colletotrichum_liriopes_GCA_022179045.1_lcl|BPPX01000023.1_cds_GJC86745.1_9583	Colletotrichum_lupini_GCA_023278565.1_lcl|CP019474.1_cds_UQC77897.1_3351	Colletotrichum_musicola_GCA_014235935.1_lcl|WIGM01000381.1_cds_KAF6827018.1_9174, Colletotrichum_musicola_GCA_014235935.1_lcl|WIGM01000456.1_cds_KAF6824714.1_10124	Colletotrichum_nymphaeae_SA-01_GCA_001563115.1_lcl|JEMN01001294.1_cds_KXH41257.1_9109	Colletotrichum_orbiculare_MAFF_240422_GCA_000350065.2_lcl|AMCV02000023.1_cds_TDZ18356.1_8672	Colletotrichum_orchidophilum_GCA_001831195.1_lcl|MJBS01000080.1_cds_OHE95605.1_13112, Colletotrichum_orchidophilum_GCA_001831195.1_lcl|MJBS01000080.1_cds_OHE95606.1_13113	Colletotrichum_plurivorum_GCA_014235945.1_lcl|WIGO01000097.1_cds_KAF6830203.1_7496	Colletotrichum_salicis_GCA_001563125.1_lcl|JFFI01000394.1_cds_KXH68030.1_1662	Colletotrichum_scovillei_GCA_011075155.1_lcl|JAAJBS010000003.1_cds_KAF4783692.1_3289	Colletotrichum_scovillei_GCA_018906675.1_lcl|JAESDO010000004.1_cds_KAG7070678.1_9770	Colletotrichum_scovillei_GCA_018906765.1_lcl|JAESDN010000004.1_cds_KAG7051641.1_9808	Colletotrichum_scovillei_GCA_018907675.1_lcl|JAESDM010000004.1_cds_KAG7078949.1_9996	Colletotrichum_shisoi_GCA_006783085.1_lcl|PUHP01000918.1_cds_TQN67434.1_7968, Colletotrichum_shisoi_GCA_006783085.1_lcl|PUHP01004596.1_cds_TQN63683.1_11724	Colletotrichum_siamense_GCA_013201745.1_lcl|QPMT01000067.1_cds_KAF4846100.1_13283, Colletotrichum_siamense_GCA_013201745.1_lcl|QPMT01000067.1_cds_KAF4846140.1_13284	Colletotrichum_siamense_GCA_013201755.1_lcl|QPMR01000018.1_cds_KAF4817077.1_6090	Colletotrichum_siamense_GCA_013201795.1_lcl|QPMS01000073.1_cds_KAF4830990.1_14165	Colletotrichum_siamense_GCA_013201865.1_lcl|QPMU01000011.1_cds_KAF4875834.1_4885, Colletotrichum_siamense_GCA_013201865.1_lcl|QPMU01000011.1_cds_KAF4875837.1_4884	Colletotrichum_siamense_GCA_013390195.1_lcl|QPNA01000001.1_cds_KAF5515674.1_1252, Colletotrichum_siamense_GCA_013390195.1_lcl|QPNA01000001.1_cds_KAF5515675.1_1253	Colletotrichum_sidae_GCA_004367935.1_lcl|QAPF01000017.1_cds_TEA21478.1_1242	Colletotrichum_simmondsii_GCA_001563135.1_lcl|JFBX01000758.1_cds_KXH29129.1_11869	Colletotrichum_sojae_GCA_014235955.1_lcl|WIGN01000023.1_cds_KAF6817133.1_2553
OG0000053	Colletotrichum_abscissum_GCA_023376855.1_lcl|SDAQ01000182.1_cds_KAI3531615.1_14138	Colletotrichum_aenigma_GCA_013390185.1_lcl|QPNB01000001.1_cds_KAF5527423.1_1220, Colletotrichum_aenigma_GCA_013390185.1_lcl|QPNB01000001.1_cds_KAF5528464.1_1219	Colletotrichum_asianum_GCA_009806415.1_lcl|WOWK01000054.1_cds_KAF0323207.1_1749, Colletotrichum_asianum_GCA_009806415.1_lcl|WOWK01000054.1_cds_KAF0323208.1_1750		Colletotrichum_chlorophyti_GCA_001937105.1_lcl|MPGH01000243.1_cds_OLN81687.1_5387, Colletotrichum_chlorophyti_GCA_001937105.1_lcl|MPGH01000243.1_cds_OLN81688.1_5388	Colletotrichum_filicis_GCA_023376865.1_lcl|MOOC01000119.1_cds_KAI3533393.1_2019	Colletotrichum_fioriniae_PJ7_GCA_000582985.1_lcl|JARH01000333.1_cds_EXF82256.1_4465	Colletotrichum_fructicola_GCA_009771025.1_lcl|SSNE01000073.1_cds_KAE9567656.1_16445	Colletotrichum_fructicola_GCA_012932255.1_lcl|QLYQ01000594.1_cds_KAF4413017.1_4066, Colletotrichum_fructicola_GCA_012932255.1_lcl|QLYQ01000594.1_cds_KAF4413018.1_4065	Colletotrichum_fructicola_GCA_013201875.1_lcl|QPMV01000055.1_cds_KAF4891042.1_8466, Colletotrichum_fructicola_GCA_013201875.1_lcl|QPMV01000055.1_cds_KAF4891045.1_8465	Colletotrichum_fructicola_GCA_013201905.1_lcl|QPMW01000076.1_cds_KAF4897029.1_11339, Colletotrichum_fructicola_GCA_013201905.1_lcl|QPMW01000076.1_cds_KAF4897052.1_11340	Colletotrichum_fructicola_GCA_013201925.1_lcl|QPMY01000095.1_cds_KAF4929296.1_12195, Colletotrichum_fructicola_GCA_013201925.1_lcl|QPMY01000095.1_cds_KAF4929299.1_12196	Colletotrichum_fructicola_GCA_013390205.1_lcl|QPMX01000001.1_cds_KAF5513912.1_1275, Colletotrichum_fructicola_GCA_013390205.1_lcl|QPMX01000001.1_cds_KAF5513913.1_1274	Colletotrichum_fructicola_Nara_gc5_GCA_000319635.1_lcl|KB020295.1_cds_ELA37904.1_555, Colletotrichum_fructicola_Nara_gc5_GCA_000319635.1_lcl|KB020295.1_cds_ELA37905.1_556	Colletotrichum_fructicola_Nara_gc5_GCA_000319635.2_lcl|ANPB02000001.1_cds_KAF4492758.1_1311, Colletotrichum_fructicola_Nara_gc5_GCA_000319635.2_lcl|ANPB02000001.1_cds_KAF4492759.1_1312	Colletotrichum_gloeosporioides_23_GCA_021432615.1_lcl|MU270209.1_cds_KAH9243644.1_1375, Colletotrichum_gloeosporioides_23_GCA_021432615.1_lcl|MU270209.1_cds_KAH9243645.1_1376	Colletotrichum_gloeosporioides_Cg-14_GCA_000446055.1_lcl|AMYD01001449.1_cds_EQB53118.1_6453, Colletotrichum_gloeosporioides_Cg-14_GCA_000446055.1_lcl|AMYD01001449.1_cds_EQB53119.1_6454	Colletotrichum_gloeosporioides_GCA_011800055.1_lcl|WVTB01000036.1_cds_KAF3806421.1_6311, Colletotrichum_gloeosporioides_GCA_011800055.1_lcl|WVTB01000036.1_cds_KAF3806422.1_6312	Colletotrichum_gloeosporioides_g1259.t1, Colletotrichum_gloeosporioides_g1260.t1	Colletotrichum_graminicola_M1.001_GCA_000149035.1_lcl|GG697369.1_cds_EFQ33320.1_8464	Colletotrichum_higginsianum_GCA_000313795.2_lcl|CACQ02000728.1_cds_CCF33363.1_1645	Colletotrichum_higginsianum_GCA_004920355.1_lcl|MWPZ01000003.1_cds_TID02851.1_5866	Colletotrichum_higginsianum_GCA_023705605.1_lcl|BPPY01000003.1_cds_GJC95550.1_4376, Colletotrichum_higginsianum_GCA_023705605.1_lcl|BPPY01000003.1_cds_GJC95551.1_4377	Colletotrichum_higginsianum_IMI_349063_GCA_001672515.1_lcl|CM004456.1_cds_OBR13789.1_2515	Colletotrichum_incanum_GCA_001625285.1_lcl|LFIW01002552.1_cds_KZL67039.1_8557	Colletotrichum_incanum_GCA_001855235.1_lcl|KV842022.1_cds_OHW95018.1_6200	Colletotrichum_karsti_GCA_011947395.2_lcl|JAATWM020000021.1_cds_KAF9875609.1_4232	Colletotrichum_liriopes_GCA_022179045.1_lcl|BPPX01000023.1_cds_GJC86772.1_9610, Colletotrichum_liriopes_GCA_022179045.1_lcl|BPPX01000023.1_cds_GJC86773.1_9611	Colletotrichum_lupini_GCA_023278565.1_lcl|CP019474.1_cds_UQC77936.1_3390	Colletotrichum_musicola_GCA_014235935.1_lcl|WIGM01000103.1_cds_KAF6840183.1_4025	Colletotrichum_nymphaeae_SA-01_GCA_001563115.1_lcl|JEMN01001715.1_cds_KXH28569.1_13275		Colletotrichum_orchidophilum_GCA_001831195.1_lcl|MJBS01000137.1_cds_OHE92774.1_2450	Colletotrichum_plurivorum_GCA_014235945.1_lcl|WIGO01000035.1_cds_KAF6835997.1_3901	Colletotrichum_salicis_GCA_001563125.1_lcl|JFFI01001446.1_cds_KXH59920.1_7076	Colletotrichum_scovillei_GCA_011075155.1_lcl|JAAJBS010000003.1_cds_KAF4783357.1_3262	Colletotrichum_scovillei_GCA_018906675.1_lcl|JAESDO010000004.1_cds_KAG7070670.1_9736	Colletotrichum_scovillei_GCA_018906765.1_lcl|JAESDN010000004.1_cds_KAG7051634.1_9774	Colletotrichum_scovillei_GCA_018907675.1_lcl|JAESDM010000004.1_cds_KAG7078940.1_9962	Colletotrichum_shisoi_GCA_006783085.1_lcl|PUHP01000458.1_cds_TQN69880.1_5524	Colletotrichum_siamense_GCA_013201745.1_lcl|QPMT01000067.1_cds_KAF4846130.1_13252, Colletotrichum_siamense_GCA_013201745.1_lcl|QPMT01000067.1_cds_KAF4846132.1_13251	Colletotrichum_siamense_GCA_013201755.1_lcl|QPMR01000018.1_cds_KAF4816958.1_6122	Colletotrichum_siamense_GCA_013201795.1_lcl|QPMS01000103.1_cds_KAF4828024.1_14901, Colletotrichum_siamense_GCA_013201795.1_lcl|QPMS01000103.1_cds_KAF4828037.1_14902	Colletotrichum_siamense_GCA_013201865.1_lcl|QPMU01000061.1_cds_KAF4867487.1_13299, Colletotrichum_siamense_GCA_013201865.1_lcl|QPMU01000061.1_cds_KAF4867542.1_13300	Colletotrichum_siamense_GCA_013390195.1_lcl|QPNA01000001.1_cds_KAF5515357.1_1221		Colletotrichum_simmondsii_GCA_001563135.1_lcl|JFBX01000686.1_cds_KXH31021.1_10737	Colletotrichum_sojae_GCA_014235955.1_lcl|WIGN01000044.1_cds_KAF6814355.1_4077	Colletotrichum_spaethianum_GCA_022836535.1_lcl|BQXU01000008.1_cds_GKT43689.1_3870
OG0000054	Colletotrichum_abscissum_GCA_023376855.1_lcl|SDAQ01000021.1_cds_KAI3554813.1_4987	Colletotrichum_aenigma_GCA_013390185.1_lcl|QPNB01000007.1_cds_KAF5517912.1_10617, Colletotrichum_aenigma_GCA_013390185.1_lcl|QPNB01000007.1_cds_KAF5517913.1_10616	Colletotrichum_asianum_GCA_009806415.1_lcl|WOWK01000124.1_cds_KAF0317737.1_3487	Colletotrichum_camelliae_GCA_011947485.2_lcl|JAATWK020000036.1_cds_KAH0436868.1_8969, Colletotrichum_camelliae_GCA_011947485.2_lcl|JAATWK020000206.1_cds_KAH0423832.1_5384	Colletotrichum_chlorophyti_GCA_001937105.1_lcl|MPGH01000089.1_cds_OLN87651.1_10045, Colletotrichum_chlorophyti_GCA_001937105.1_lcl|MPGH01000089.1_cds_OLN87732.1_10046	Colletotrichum_filicis_GCA_023376865.1_lcl|MOOC01000273.1_cds_KAI3527336.1_9088, Colletotrichum_filicis_GCA_023376865.1_lcl|MOOC01000273.1_cds_KAI3527337.1_9089	Colletotrichum_fioriniae_PJ7_GCA_000582985.1_lcl|JARH01000733.1_cds_EXF77242.1_9386, Colletotrichum_fioriniae_PJ7_GCA_000582985.1_lcl|JARH01000733.1_cds_EXF77243.1_9387	Colletotrichum_fructicola_GCA_009771025.1_lcl|SSNE01000067.1_cds_KAE9568066.1_15596, Colletotrichum_fructicola_GCA_009771025.1_lcl|SSNE01000067.1_cds_KAE9568098.1_15597	Colletotrichum_fructicola_GCA_012932255.1_lcl|QLYQ01000591.1_cds_KAF4414179.1_8706	Colletotrichum_fructicola_GCA_013201875.1_lcl|QPMV01000130.1_cds_KAF4884163.1_12912	Colletotrichum_fructicola_GCA_013201905.1_lcl|QPMW01000047.1_cds_KAF4904392.1_8715, Colletotrichum_fructicola_GCA_013201905.1_lcl|QPMW01000047.1_cds_KAF4904443.1_8716	Colletotrichum_fructicola_GCA_013201925.1_lcl|QPMY01000002.1_cds_KAF4942605.1_668	Colletotrichum_fructicola_GCA_013390205.1_lcl|QPMX01000006.1_cds_KAF5492952.1_9634, Colletotrichum_fructicola_GCA_013390205.1_lcl|QPMX01000006.1_cds_KAF5492953.1_9633	Colletotrichum_fructicola_Nara_gc5_GCA_000319635.1_lcl|KB021191.1_cds_ELA25090.1_13458	Colletotrichum_fructicola_Nara_gc5_GCA_000319635.2_lcl|ANPB02000008.1_cds_KAF4478349.1_13872	Colletotrichum_gloeosporioides_23_GCA_021432615.1_lcl|MU270215.1_cds_KAH9236231.1_8224	Colletotrichum_gloeosporioides_Cg-14_GCA_000446055.1_lcl|AMYD01001187.1_cds_EQB54232.1_5334	Colletotrichum_gloeosporioides_GCA_011800055.1_lcl|WVTB01000070.1_cds_KAF3801080.1_12459	Colletotrichum_gloeosporioides_g10275.t1, Colletotrichum_gloeosporioides_g10275.t2	Colletotrichum_graminicola_M1.001_GCA_000149035.1_lcl|GG697349.1_cds_EFQ30491.1_5635	Colletotrichum_higginsianum_GCA_000313795.2_lcl|CACQ02006979.1_cds_CCF44549.1_12831	Colletotrichum_higginsianum_GCA_004920355.1_lcl|MWPZ01000007.1_cds_TIC93652.1_11481	Colletotrichum_higginsianum_GCA_023705605.1_lcl|BPPY01000006.1_cds_GJC99843.1_8669	Colletotrichum_higginsianum_IMI_349063_GCA_001672515.1_lcl|CM004461.1_cds_OBR05213.1_11916		Colletotrichum_incanum_GCA_001855235.1_lcl|KV841766.1_cds_OHX00248.1_1015	Colletotrichum_karsti_GCA_011947395.2_lcl|JAATWM020000054.1_cds_KAF9870406.1_10668	Colletotrichum_liriopes_GCA_022179045.1_lcl|BPPX01000026.1_cds_GJC87353.1_10191	Colletotrichum_lupini_GCA_023278565.1_lcl|CP019478.1_cds_UQC87099.1_12553	Colletotrichum_musicola_GCA_014235935.1_lcl|WIGM01000086.1_cds_KAF6841544.1_3522	Colletotrichum_nymphaeae_SA-01_GCA_001563115.1_lcl|JEMN01001361.1_cds_KXH39259.1_9929	Colletotrichum_orbiculare_MAFF_240422_GCA_000350065.2_lcl|AMCV02000019.1_cds_TDZ19700.1_7355	Colletotrichum_orchidophilum_GCA_001831195.1_lcl|MJBS01000045.1_cds_OHE98540.1_9505, Colletotrichum_orchidophilum_GCA_001831195.1_lcl|MJBS01000045.1_cds_OHE98541.1_9506	Colletotrichum_plurivorum_GCA_014235945.1_lcl|WIGO01000283.1_cds_KAF6819647.1_12969, Colletotrichum_plurivorum_GCA_014235945.1_lcl|WIGO01000283.1_cds_KAF6819648.1_12970	Colletotrichum_salicis_GCA_001563125.1_lcl|JFFI01001861.1_cds_KXH52438.1_9667	Colletotrichum_scovillei_GCA_011075155.1_lcl|JAAJBS010000012.1_cds_KAF4773249.1_13076	Colletotrichum_scovillei_GCA_018906675.1_lcl|JAESDO010000008.1_cds_KAG7066588.1_13556	Colletotrichum_scovillei_GCA_018906765.1_lcl|JAESDN010000008.1_cds_KAG7046855.1_13600, Colletotrichum_scovillei_GCA_018906765.1_lcl|JAESDN010000008.1_cds_KAG7046857.1_13599	Colletotrichum_scovillei_GCA_018907675.1_lcl|JAESDM010000008.1_cds_KAG7056692.1_13785, Colletotrichum_scovillei_GCA_018907675.1_lcl|JAESDM010000008.1_cds_KAG7056694.1_13784	Colletotrichum_shisoi_GCA_006783085.1_lcl|PUHP01000072.1_cds_TQN73795.1_1604	Colletotrichum_siamense_GCA_013201745.1_lcl|QPMT01000008.1_cds_KAF4862396.1_3786, Colletotrichum_siamense_GCA_013201745.1_lcl|QPMT01000008.1_cds_KAF4862397.1_3787	Colletotrichum_siamense_GCA_013201755.1_lcl|QPMR01000004.1_cds_KAF4823683.1_1491	Colletotrichum_siamense_GCA_013201795.1_lcl|QPMS01000009.1_cds_KAF4850597.1_4040, Colletotrichum_siamense_GCA_013201795.1_lcl|QPMS01000009.1_cds_KAF4850598.1_4041	Colletotrichum_siamense_GCA_013201865.1_lcl|QPMU01000049.1_cds_KAF4868425.1_12396, Colletotrichum_siamense_GCA_013201865.1_lcl|QPMU01000049.1_cds_KAF4868471.1_12395	Colletotrichum_siamense_GCA_013390195.1_lcl|QPNA01000006.1_cds_KAF5495285.1_9386, Colletotrichum_siamense_GCA_013390195.1_lcl|QPNA01000006.1_cds_KAF5495288.1_9385	Colletotrichum_sidae_GCA_004367935.1_lcl|QAPF01000262.1_cds_TEA12315.1_9727	Colletotrichum_simmondsii_GCA_001563135.1_lcl|JFBX01000863.1_cds_KXH26669.1_13009	Colletotrichum_sojae_GCA_014235955.1_lcl|WIGN01000062.1_cds_KAF6812538.1_5086	Colletotrichum_spaethianum_GCA_022836535.1_lcl|BQXU01000001.1_cds_GKT39895.1_76
OG0000055	Colletotrichum_abscissum_GCA_023376855.1_lcl|SDAQ01000061.1_cds_KAI3545518.1_9348	Colletotrichum_aenigma_GCA_013390185.1_lcl|QPNB01000003.1_cds_KAF5522914.1_4968, Colletotrichum_aenigma_GCA_013390185.1_lcl|QPNB01000003.1_cds_KAF5522923.1_4967	Colletotrichum_asianum_GCA_009806415.1_lcl|WOWK01000100.1_cds_KAF0319113.1_6388, Colletotrichum_asianum_GCA_009806415.1_lcl|WOWK01000100.1_cds_KAF0319114.1_6389	Colletotrichum_camelliae_GCA_011947485.2_lcl|JAATWK020000053.1_cds_KAH0434304.1_11001, Colletotrichum_camelliae_GCA_011947485.2_lcl|JAATWK020000053.1_cds_KAH0434305.1_11002	Colletotrichum_chlorophyti_GCA_001937105.1_lcl|MPGH01000034.1_cds_OLN95685.1_6378	Colletotrichum_filicis_GCA_023376865.1_lcl|MOOC01000115.1_cds_KAI3533785.1_1796	Colletotrichum_fioriniae_PJ7_GCA_000582985.1_lcl|JARH01000996.1_cds_EXF74357.1_12295	Colletotrichum_fructicola_GCA_009771025.1_lcl|SSNE01000041.1_cds_KAE9571013.1_11910, Colletotrichum_fructicola_GCA_009771025.1_lcl|SSNE01000086.1_cds_KAE9566983.1_17539	Colletotrichum_fructicola_GCA_012932255.1_lcl|QLYQ01000588.1_cds_KAF4414468.1_12198	Colletotrichum_fructicola_GCA_013201875.1_lcl|QPMV01000042.1_cds_KAF4893193.1_7141	Colletotrichum_fructicola_GCA_013201905.1_lcl|QPMW01000049.1_cds_KAF4903894.1_8901	Colletotrichum_fructicola_GCA_013201925.1_lcl|QPMY01000055.1_cds_KAF4934096.1_8982	Colletotrichum_fructicola_GCA_013390205.1_lcl|QPMX01000003.1_cds_KAF5503954.1_4983	Colletotrichum_fructicola_Nara_gc5_GCA_000319635.1_lcl|KB021247.1_cds_ELA24662.1_13868, Colletotrichum_fructicola_Nara_gc5_GCA_000319635.1_lcl|KB021247.1_cds_ELA24663.1_13869	Colletotrichum_fructicola_Nara_gc5_GCA_000319635.2_lcl|ANPB02000002.1_cds_KAF4488183.1_3790, Colletotrichum_fructicola_Nara_gc5_GCA_000319635.2_lcl|ANPB02000002.1_cds_KAF4488184.1_3791, Colletotrichum_fructicola_Nara_gc5_GCA_000319635.2_lcl|ANPB02000002.1_cds_KAF4489189.1_3789	Colletotrichum_gloeosporioides_23_GCA_021432615.1_lcl|MU270210.1_cds_KAH9241861.1_2910, Colletotrichum_gloeosporioides_23_GCA_021432615.1_lcl|MU270210.1_cds_KAH9241862.1_2911	Colletotrichum_gloeosporioides_Cg-14_GCA_000446055.1_lcl|AMYD01001120.1_cds_EQB54511.1_5054, Colletotrichum_gloeosporioides_Cg-14_GCA_000446055.1_lcl|AMYD01004135.1_cds_EQB43959.1_15619, Colletotrichum_gloeosporioides_Cg-14_GCA_000446055.1_lcl|AMYD01004135.1_cds_EQB43960.1_15620	Colletotrichum_gloeosporioides_GCA_011800055.1_lcl|WVTB01000007.1_cds_KAF3811502.1_12283	Colletotrichum_gloeosporioides_g5013.t1, Colletotrichum_gloeosporioides_g5013.t2	Colletotrichum_graminicola_M1.001_GCA_000149035.1_lcl|GG697338.1_cds_EFQ27577.1_2721	Colletotrichum_higginsianum_GCA_000313795.2_lcl|CACQ02000802.1_cds_CCF33550.1_1832	Colletotrichum_higginsianum_GCA_004920355.1_lcl|MWPZ01000004.1_cds_TIC99025.1_7506	Colletotrichum_higginsianum_GCA_023705605.1_lcl|BPPY01000002.1_cds_GJC93923.1_2749	Colletotrichum_higginsianum_IMI_349063_GCA_001672515.1_lcl|CM004457.1_cds_OBR12241.1_4537	Colletotrichum_incanum_GCA_001625285.1_lcl|LFIW01002152.1_cds_KZL79094.1_6017	Colletotrichum_incanum_GCA_001855235.1_lcl|KV841900.1_cds_OHW96754.1_4497	Colletotrichum_karsti_GCA_011947395.2_lcl|JAATWM020000003.1_cds_KAF9881375.1_6378, Colletotrichum_karsti_GCA_011947395.2_lcl|JAATWM020000003.1_cds_KAF9881376.1_6379	Colletotrichum_liriopes_GCA_022179045.1_lcl|BPPX01000031.1_cds_GJC88256.1_11094	Colletotrichum_lupini_GCA_023278565.1_lcl|CP019480.1_cds_UQC89357.1_14811	Colletotrichum_musicola_GCA_014235935.1_lcl|WIGM01000163.1_cds_KAF6836242.1_5499	Colletotrichum_nymphaeae_SA-01_GCA_001563115.1_lcl|JEMN01000313.1_cds_KXH62234.1_1691	Colletotrichum_orbiculare_MAFF_240422_GCA_000350065.2_lcl|AMCV02000034.1_cds_TDZ16532.1_10555	Colletotrichum_orchidophilum_GCA_001831195.1_lcl|MJBS01000208.1_cds_OHE91000.1_5484	Colletotrichum_plurivorum_GCA_014235945.1_lcl|WIGO01000001.1_cds_KAF6841929.1_22	Colletotrichum_salicis_GCA_001563125.1_lcl|JFFI01001270.1_cds_KXH61522.1_6138	Colletotrichum_scovillei_GCA_011075155.1_lcl|JAAJBS010000011.1_cds_KAF4773884.1_12428	Colletotrichum_scovillei_GCA_018906675.1_lcl|JAESDO010000006.1_cds_KAG7068566.1_12138	Colletotrichum_scovillei_GCA_018906765.1_lcl|JAESDN010000006.1_cds_KAG7048801.1_12177	Colletotrichum_scovillei_GCA_018907675.1_lcl|JAESDM010000006.1_cds_KAG7065967.1_12385	Colletotrichum_shisoi_GCA_006783085.1_lcl|PUHP01000043.1_cds_TQN74323.1_1104	Colletotrichum_siamense_GCA_013201745.1_lcl|QPMT01000044.1_cds_KAF4850783.1_11178, Colletotrichum_siamense_GCA_013201745.1_lcl|QPMT01000044.1_cds_KAF4850784.1_11179		Colletotrichum_siamense_GCA_013201795.1_lcl|QPMS01000046.1_cds_KAF4836915.1_12087, Colletotrichum_siamense_GCA_013201795.1_lcl|QPMS01000046.1_cds_KAF4836923.1_12088	Colletotrichum_siamense_GCA_013201865.1_lcl|QPMU01000051.1_cds_KAF4868253.1_12587, Colletotrichum_siamense_GCA_013201865.1_lcl|QPMU01000051.1_cds_KAF4868254.1_12586, Colletotrichum_siamense_GCA_013201865.1_lcl|QPMU01000051.1_cds_KAF4868258.1_12588	Colletotrichum_siamense_GCA_013390195.1_lcl|QPNA01000003.1_cds_KAF5505428.1_4856	Colletotrichum_sidae_GCA_004367935.1_lcl|QAPF01001610.1_cds_TDZ99853.1_11817	Colletotrichum_simmondsii_GCA_001563135.1_lcl|JFBX01000622.1_cds_KXH33263.1_9353	Colletotrichum_sojae_GCA_014235955.1_lcl|WIGN01000001.1_cds_KAF6821603.1_106	Colletotrichum_spaethianum_GCA_022836535.1_lcl|BQXU01000035.1_cds_GKT50204.1_10385
OG0000056	Colletotrichum_abscissum_GCA_023376855.1_lcl|SDAQ01000081.1_cds_KAI3541898.1_10608	Colletotrichum_aenigma_GCA_013390185.1_lcl|QPNB01000001.1_cds_KAF5528578.1_1983	Colletotrichum_asianum_GCA_009806415.1_lcl|WOWK01000017.1_cds_KAF0328527.1_9866, Colletotrichum_asianum_GCA_009806415.1_lcl|WOWK01000017.1_cds_KAF0328528.1_9867	Colletotrichum_camelliae_GCA_011947485.2_lcl|JAATWK020000181.1_cds_KAH0424996.1_4303, Colletotrichum_camelliae_GCA_011947485.2_lcl|JAATWK020000181.1_cds_KAH0424997.1_4304	Colletotrichum_chlorophyti_GCA_001937105.1_lcl|MPGH01000164.1_cds_OLN85479.1_2559	Colletotrichum_filicis_GCA_023376865.1_lcl|MOOC01000008.1_cds_KAI3549974.1_15921	Colletotrichum_fioriniae_PJ7_GCA_000582985.1_lcl|JARH01000628.1_cds_EXF78557.1_8104	Colletotrichum_fructicola_GCA_009771025.1_lcl|SSNE01000004.1_cds_KAE9582085.1_11610	Colletotrichum_fructicola_GCA_012932255.1_lcl|QLYQ01000024.1_cds_KAF4424933.1_13854	Colletotrichum_fructicola_GCA_013201875.1_lcl|QPMV01000016.1_cds_KAF4899726.1_3779, Colletotrichum_fructicola_GCA_013201875.1_lcl|QPMV01000016.1_cds_KAF4899727.1_3778	Colletotrichum_fructicola_GCA_013201905.1_lcl|QPMW01000112.1_cds_KAF4891231.1_13410, Colletotrichum_fructicola_GCA_013201905.1_lcl|QPMW01000112.1_cds_KAF4891232.1_13411	Colletotrichum_fructicola_GCA_013201925.1_lcl|QPMY01000117.1_cds_KAF4926823.1_13447, Colletotrichum_fructicola_GCA_013201925.1_lcl|QPMY01000117.1_cds_KAF4926844.1_13446	Colletotrichum_fructicola_GCA_013390205.1_lcl|QPMX01000001.1_cds_KAF5514551.1_2049	Colletotrichum_fructicola_Nara_gc5_GCA_000319635.1_lcl|KB021117.1_cds_ELA25709.1_12822, Colletotrichum_fructicola_Nara_gc5_GCA_000319635.1_lcl|KB021117.1_cds_ELA25710.1_12823	Colletotrichum_fructicola_Nara_gc5_GCA_000319635.2_lcl|ANPB02000001.1_cds_KAF4490893.1_2127	Colletotrichum_gloeosporioides_23_GCA_021432615.1_lcl|MU270225.1_cds_KAH9230367.1_13409, Colletotrichum_gloeosporioides_23_GCA_021432615.1_lcl|MU270225.1_cds_KAH9230368.1_13410	Colletotrichum_gloeosporioides_Cg-14_GCA_000446055.1_lcl|AMYD01002663.1_cds_EQB48267.1_11302, Colletotrichum_gloeosporioides_Cg-14_GCA_000446055.1_lcl|AMYD01002663.1_cds_EQB48268.1_11303	Colletotrichum_gloeosporioides_GCA_011800055.1_lcl|WVTB01000104.1_cds_KAF3797908.1_712, Colletotrichum_gloeosporioides_GCA_011800055.1_lcl|WVTB01000104.1_cds_KAF3797909.1_713	Colletotrichum_gloeosporioides_g2064.t1, Colletotrichum_gloeosporioides_g2065.t1	Colletotrichum_graminicola_M1.001_GCA_000149035.1_lcl|GG697409.1_cds_EFQ36117.1_11261	Colletotrichum_higginsianum_GCA_000313795.2_lcl|CACQ02007756.1_cds_CCF45443.1_13725, Colletotrichum_higginsianum_GCA_000313795.2_lcl|CACQ02008468.1_cds_CCF46222.1_14504	Colletotrichum_higginsianum_GCA_004920355.1_lcl|MWPZ01000003.1_cds_TID02881.1_5249	Colletotrichum_higginsianum_GCA_023705605.1_lcl|BPPY01000003.1_cds_GJC96232.1_5058	Colletotrichum_higginsianum_IMI_349063_GCA_001672515.1_lcl|CM004456.1_cds_OBR13094.1_1820	Colletotrichum_incanum_GCA_001625285.1_lcl|LFIW01001110.1_cds_KZL83442.1_1288	Colletotrichum_incanum_GCA_001855235.1_lcl|KV841817.1_cds_OHW98534.1_2728	Colletotrichum_karsti_GCA_011947395.2_lcl|JAATWM020000012.1_cds_KAF9878075.1_1336	Colletotrichum_liriopes_GCA_022179045.1_lcl|BPPX01000006.1_cds_GJC81151.1_3989	Colletotrichum_lupini_GCA_023278565.1_lcl|CP019474.1_cds_UQC76924.1_2378	Colletotrichum_musicola_GCA_014235935.1_lcl|WIGM01000043.1_cds_KAF6843338.1_2168	Colletotrichum_nymphaeae_SA-01_GCA_001563115.1_lcl|JEMN01001196.1_cds_KXH44640.1_7539		Colletotrichum_orchidophilum_GCA_001831195.1_lcl|MJBS01000068.1_cds_OHE96532.1_11874	Colletotrichum_plurivorum_GCA_014235945.1_lcl|WIGO01000060.1_cds_KAF6833279.1_5629	Colletotrichum_salicis_GCA_001563125.1_lcl|JFFI01000464.1_cds_KXH67540.1_2148	Colletotrichum_scovillei_GCA_011075155.1_lcl|JAAJBS010000010.1_cds_KAF4775681.1_10439	Colletotrichum_scovillei_GCA_018906675.1_lcl|JAESDO010000016.1_cds_KAG7061261.1_6859	Colletotrichum_scovillei_GCA_018906765.1_lcl|JAESDN010000016.1_cds_KAG7041229.1_6870	Colletotrichum_scovillei_GCA_018907675.1_lcl|JAESDM010000016.1_cds_KAG7039048.1_6891	Colletotrichum_shisoi_GCA_006783085.1_lcl|PUHP01000131.1_cds_TQN72955.1_2451	Colletotrichum_siamense_GCA_013201745.1_lcl|QPMT01000001.1_cds_KAF4866904.1_37, Colletotrichum_siamense_GCA_013201745.1_lcl|QPMT01000001.1_cds_KAF4866910.1_38	Colletotrichum_siamense_GCA_013201755.1_lcl|QPMR01000069.1_cds_KAF4807883.1_12983, Colletotrichum_siamense_GCA_013201755.1_lcl|QPMR01000069.1_cds_KAF4807884.1_12982	Colletotrichum_siamense_GCA_013201795.1_lcl|QPMS01000012.1_cds_KAF4848440.1_5036, Colletotrichum_siamense_GCA_013201795.1_lcl|QPMS01000012.1_cds_KAF4848441.1_5037	Colletotrichum_siamense_GCA_013201865.1_lcl|QPMU01000086.1_cds_KAF4863170.1_14609, Colletotrichum_siamense_GCA_013201865.1_lcl|QPMU01000086.1_cds_KAF4863178.1_14610	Colletotrichum_siamense_GCA_013390195.1_lcl|QPNA01000001.1_cds_KAF5515347.1_1981, Colletotrichum_siamense_GCA_013390195.1_lcl|QPNA01000001.1_cds_KAF5515348.1_1982	Colletotrichum_sidae_GCA_004367935.1_lcl|QAPF01000137.1_cds_TEA15256.1_7054	Colletotrichum_simmondsii_GCA_001563135.1_lcl|JFBX01000183.1_cds_KXH46678.1_3201	Colletotrichum_sojae_GCA_014235955.1_lcl|WIGN01000063.1_cds_KAF6812457.1_5161	Colletotrichum_spaethianum_GCA_022836535.1_lcl|BQXU01000062.1_cds_GKT52187.1_12368
OG0000057	Colletotrichum_abscissum_GCA_023376855.1_lcl|SDAQ01000088.1_cds_KAI3540914.1_10969	Colletotrichum_aenigma_GCA_013390185.1_lcl|QPNB01000002.1_cds_KAF5525134.1_3566	Colletotrichum_asianum_GCA_009806415.1_lcl|WOWK01000068.1_cds_KAF0321735.1_8790	Colletotrichum_camelliae_GCA_011947485.2_lcl|JAATWK020000055.1_cds_KAH0433975.1_11131	Colletotrichum_chlorophyti_GCA_001937105.1_lcl|MPGH01000181.1_cds_OLN85331.1_3104	Colletotrichum_filicis_GCA_023376865.1_lcl|MOOC01000024.1_cds_KAI3545875.1_8235	Colletotrichum_fioriniae_PJ7_GCA_000582985.1_lcl|JARH01000421.1_cds_EXF80658.1_6040	Colletotrichum_fructicola_GCA_009771025.1_lcl|SSNE01000019.1_cds_KAE9576116.1_4820	Colletotrichum_fructicola_GCA_012932255.1_lcl|QLYQ01000021.1_cds_KAF4427058.1_3144	Colletotrichum_fructicola_GCA_013201875.1_lcl|QPMV01000016.1_cds_KAF4899709.1_3679	Colletotrichum_fructicola_GCA_013201905.1_lcl|QPMW01000012.1_cds_KAF4913132.1_3310	Colletotrichum_fructicola_GCA_013201925.1_lcl|QPMY01000008.1_cds_KAF4941006.1_1938	Colletotrichum_fructicola_GCA_013390205.1_lcl|QPMX01000002.1_cds_KAF5508503.1_2489	Colletotrichum_fructicola_Nara_gc5_GCA_000319635.1_lcl|KB020462.1_cds_ELA37417.1_1081	Colletotrichum_fructicola_Nara_gc5_GCA_000319635.2_lcl|ANPB02000001.1_cds_KAF4492601.1_2229	Colletotrichum_gloeosporioides_23_GCA_021432615.1_lcl|MU270211.1_cds_KAH9240332.1_4266	Colletotrichum_gloeosporioides_Cg-14_GCA_000446055.1_lcl|AMYD01000685.1_cds_EQB56646.1_2920	Colletotrichum_gloeosporioides_GCA_011800055.1_lcl|WVTB01000013.1_cds_KAF3810108.1_2221	Colletotrichum_gloeosporioides_g2490.t1, Colletotrichum_gloeosporioides_g2490.t2	Colletotrichum_graminicola_M1.001_GCA_000149035.1_lcl|GG697348.1_cds_EFQ30300.1_5444	Colletotrichum_higginsianum_GCA_000313795.2_lcl|CACQ02002013.1_cds_CCF36512.1_4794	Colletotrichum_higginsianum_GCA_004920355.1_lcl|MWPZ01000005.1_cds_TIC97143.1_8435, Colletotrichum_higginsianum_GCA_004920355.1_lcl|MWPZ01000006.1_cds_TIC95727.1_9943	Colletotrichum_higginsianum_GCA_023705605.1_lcl|BPPY01000004.1_cds_GJC96595.1_5421	Colletotrichum_higginsianum_IMI_349063_GCA_001672515.1_lcl|CM004459.1_cds_OBR09343.1_8108	Colletotrichum_incanum_GCA_001625285.1_lcl|LFIW01000480.1_cds_KZL86265.1_11071, Colletotrichum_incanum_GCA_001625285.1_lcl|LFIW01001556.1_cds_KZL81784.1_2971	Colletotrichum_incanum_GCA_001855235.1_lcl|KV841816.1_cds_OHW98618.1_2681, Colletotrichum_incanum_GCA_001855235.1_lcl|KV841890.1_cds_OHW96978.1_4301, Colletotrichum_incanum_GCA_001855235.1_lcl|KV841932.1_cds_OHW96289.1_4991, Colletotrichum_incanum_GCA_001855235.1_lcl|KV842764.1_cds_OHW89517.1_11756	Colletotrichum_karsti_GCA_011947395.2_lcl|JAATWM020000018.1_cds_KAF9876344.1_2970	Colletotrichum_liriopes_GCA_022179045.1_lcl|BPPX01000044.1_cds_GJC89637.1_12475	Colletotrichum_lupini_GCA_023278565.1_lcl|CP019471.1_cds_UQC73711.1_355	Colletotrichum_musicola_GCA_014235935.1_lcl|WIGM01000388.1_cds_KAF6826771.1_9272	Colletotrichum_nymphaeae_SA-01_GCA_001563115.1_lcl|JEMN01001194.1_cds_KXH44795.1_7455	Colletotrichum_orbiculare_MAFF_240422_GCA_000350065.2_lcl|AMCV02000002.1_cds_TDZ25512.1_1726	Colletotrichum_orchidophilum_GCA_001831195.1_lcl|MJBS01000051.1_cds_OHE98029.1_10251	Colletotrichum_plurivorum_GCA_014235945.1_lcl|WIGO01000008.1_cds_KAF6840254.1_1277	Colletotrichum_salicis_GCA_001563125.1_lcl|JFFI01000428.1_cds_KXH67716.1_1945	Colletotrichum_scovillei_GCA_011075155.1_lcl|JAAJBS010000009.1_cds_KAF4775928.1_9027	Colletotrichum_scovillei_GCA_018906675.1_lcl|JAESDO010000007.1_cds_KAG7067275.1_12605	Colletotrichum_scovillei_GCA_018906765.1_lcl|JAESDN010000007.1_cds_KAG7047510.1_12646	Colletotrichum_scovillei_GCA_018907675.1_lcl|JAESDM010000007.1_cds_KAG7059824.1_12854	Colletotrichum_shisoi_GCA_006783085.1_lcl|PUHP01000479.1_cds_TQN69728.1_5677	Colletotrichum_siamense_GCA_013201745.1_lcl|QPMT01000061.1_cds_KAF4847080.1_12872	Colletotrichum_siamense_GCA_013201755.1_lcl|QPMR01000009.1_cds_KAF4821059.1_3373	Colletotrichum_siamense_GCA_013201795.1_lcl|QPMS01000028.1_cds_KAF4841999.1_9060	Colletotrichum_siamense_GCA_013201865.1_lcl|QPMU01000039.1_cds_KAF4869722.1_11119	Colletotrichum_siamense_GCA_013390195.1_lcl|QPNA01000002.1_cds_KAF5511034.1_2400	Colletotrichum_sidae_GCA_004367935.1_lcl|QAPF01000023.1_cds_TEA21131.1_1648	Colletotrichum_simmondsii_GCA_001563135.1_lcl|JFBX01000893.1_cds_KXH25797.1_13400	Colletotrichum_sojae_GCA_014235955.1_lcl|WIGN01000010.1_cds_KAF6819330.1_1387	Colletotrichum_spaethianum_GCA_022836535.1_lcl|BQXU01000052.1_cds_GKT51687.1_11868, Colletotrichum_spaethianum_GCA_022836535.1_lcl|BQXU01000059.1_cds_GKT52009.1_12190, Colletotrichum_spaethianum_GCA_022836535.1_lcl|BQXU01000069.1_cds_GKT52477.1_12658
OG0000058	Colletotrichum_abscissum_GCA_023376855.1_lcl|SDAQ01000214.1_cds_KAI3529958.1_14665	Colletotrichum_aenigma_GCA_013390185.1_lcl|QPNB01000006.1_cds_KAF5518519.1_9542	Colletotrichum_asianum_GCA_009806415.1_lcl|WOWK01000065.1_cds_KAF0322071.1_6344	Colletotrichum_camelliae_GCA_011947485.2_lcl|JAATWK020000003.1_cds_KAH0444314.1_7830	Colletotrichum_chlorophyti_GCA_001937105.1_lcl|MPGH01000109.1_cds_OLN86817.1_704	Colletotrichum_filicis_GCA_023376865.1_lcl|MOOC01000214.1_cds_KAI3528611.1_7292	Colletotrichum_fioriniae_PJ7_GCA_000582985.1_lcl|JARH01001014.1_cds_EXF74140.1_12525	Colletotrichum_fructicola_GCA_009771025.1_lcl|SSNE01000101.1_cds_KAE9566488.1_1236, Colletotrichum_fructicola_GCA_009771025.1_lcl|SSNE01000101.1_cds_KAE9566499.1_1237	Colletotrichum_fructicola_GCA_012932255.1_lcl|QLYQ01000030.1_cds_KAF4422803.1_795, Colletotrichum_fructicola_GCA_012932255.1_lcl|QLYQ01000030.1_cds_KAF4422804.1_794	Colletotrichum_fructicola_GCA_013201875.1_lcl|QPMV01000022.1_cds_KAF4898055.1_4598	Colletotrichum_fructicola_GCA_013201905.1_lcl|QPMW01000026.1_cds_KAF4909346.1_5977, Colletotrichum_fructicola_GCA_013201905.1_lcl|QPMW01000026.1_cds_KAF4909438.1_5976	Colletotrichum_fructicola_GCA_013201925.1_lcl|QPMY01000012.1_cds_KAF4940147.1_3061, Colletotrichum_fructicola_GCA_013201925.1_lcl|QPMY01000012.1_cds_KAF4940148.1_3060	Colletotrichum_fructicola_GCA_013390205.1_lcl|QPMX01000007.1_cds_KAF5490878.1_11157, Colletotrichum_fructicola_GCA_013390205.1_lcl|QPMX01000007.1_cds_KAF5491325.1_11158	Colletotrichum_fructicola_Nara_gc5_GCA_000319635.1_lcl|KB020899.1_cds_ELA28804.1_9729	Colletotrichum_fructicola_Nara_gc5_GCA_000319635.2_lcl|ANPB02000007.1_cds_KAF4479033.1_12212, Colletotrichum_fructicola_Nara_gc5_GCA_000319635.2_lcl|ANPB02000007.1_cds_KAF4479350.1_12213	Colletotrichum_gloeosporioides_23_GCA_021432615.1_lcl|MU270226.1_cds_KAH9230125.1_13852, Colletotrichum_gloeosporioides_23_GCA_021432615.1_lcl|MU270226.1_cds_KAH9230126.1_13853	Colletotrichum_gloeosporioides_Cg-14_GCA_000446055.1_lcl|AMYD01000830.1_cds_EQB55942.1_3633	Colletotrichum_gloeosporioides_GCA_011800055.1_lcl|WVTB01000045.1_cds_KAF3805238.1_7343	Colletotrichum_gloeosporioides_g11197.t1	Colletotrichum_graminicola_M1.001_GCA_000149035.1_lcl|GG697338.1_cds_EFQ27805.1_2949	Colletotrichum_higginsianum_GCA_000313795.2_lcl|CACQ02000282.1_cds_CCF31977.1_259, Colletotrichum_higginsianum_GCA_000313795.2_lcl|CACQ02007264.1_cds_CCF44896.1_13178	Colletotrichum_higginsianum_GCA_004920355.1_lcl|MWPZ01000001.1_cds_TID06818.1_1151	Colletotrichum_higginsianum_GCA_023705605.1_lcl|BPPY01000009.1_cds_GJD02670.1_11495	Colletotrichum_higginsianum_IMI_349063_GCA_001672515.1_lcl|CM004458.1_cds_OBR10319.1_6011	Colletotrichum_incanum_GCA_001625285.1_lcl|LFIW01002438.1_cds_KZL70584.1_7544	Colletotrichum_incanum_GCA_001855235.1_lcl|KV842056.1_cds_OHW94154.1_7151	Colletotrichum_karsti_GCA_011947395.2_lcl|JAATWM020000010.1_cds_KAF9878640.1_817		Colletotrichum_lupini_GCA_023278565.1_lcl|CP019479.1_cds_UQC88456.1_13910	Colletotrichum_musicola_GCA_014235935.1_lcl|WIGM01000566.1_cds_KAF6821883.1_11306	Colletotrichum_nymphaeae_SA-01_GCA_001563115.1_lcl|JEMN01000036.1_cds_KXH65018.1_295	Colletotrichum_orbiculare_MAFF_240422_GCA_000350065.2_lcl|AMCV02000017.1_cds_TDZ20340.1_6420, Colletotrichum_orbiculare_MAFF_240422_GCA_000350065.2_lcl|AMCV02000017.1_cds_TDZ20642.1_6421	Colletotrichum_orchidophilum_GCA_001831195.1_lcl|MJBS01000066.1_cds_OHE96716.1_11777	Colletotrichum_plurivorum_GCA_014235945.1_lcl|WIGO01000018.1_cds_KAF6838580.1_2380	Colletotrichum_salicis_GCA_001563125.1_lcl|JFFI01002128.1_cds_KXH42449.1_10996	Colletotrichum_scovillei_GCA_011075155.1_lcl|JAAJBS010000002.1_cds_KAF4784389.1_1669	Colletotrichum_scovillei_GCA_018906675.1_lcl|JAESDO010000010.1_cds_KAG7064369.1_15300	Colletotrichum_scovillei_GCA_018906765.1_lcl|JAESDN010000010.1_cds_KAG7044915.1_15346	Colletotrichum_scovillei_GCA_018907675.1_lcl|JAESDM010000010.1_cds_KAG7049626.1_15540	Colletotrichum_shisoi_GCA_006783085.1_lcl|PUHP01000271.1_cds_TQN71440.1_3968	Colletotrichum_siamense_GCA_013201745.1_lcl|QPMT01000003.1_cds_KAF4865424.1_1445, Colletotrichum_siamense_GCA_013201745.1_lcl|QPMT01000003.1_cds_KAF4865427.1_1446	Colletotrichum_siamense_GCA_013201755.1_lcl|QPMR01000014.1_cds_KAF4818850.1_5057, Colletotrichum_siamense_GCA_013201755.1_lcl|QPMR01000014.1_cds_KAF4818851.1_5056	Colletotrichum_siamense_GCA_013201795.1_lcl|QPMS01000003.1_cds_KAF4854881.1_1526	Colletotrichum_siamense_GCA_013201865.1_lcl|QPMU01000003.1_cds_KAF4879070.1_1797	Colletotrichum_siamense_GCA_013390195.1_lcl|QPNA01000007.1_cds_KAF5492041.1_11091, Colletotrichum_siamense_GCA_013390195.1_lcl|QPNA01000007.1_cds_KAF5492350.1_11092	Colletotrichum_sidae_GCA_004367935.1_lcl|QAPF01000189.1_cds_TEA13736.1_8457, Colletotrichum_sidae_GCA_004367935.1_lcl|QAPF01000189.1_cds_TEA13737.1_8456	Colletotrichum_simmondsii_GCA_001563135.1_lcl|JFBX01000510.1_cds_KXH37100.1_7144	Colletotrichum_sojae_GCA_014235955.1_lcl|WIGN01000017.1_cds_KAF6818163.1_2044
OG0000059	Colletotrichum_abscissum_GCA_023376855.1_lcl|SDAQ01000352.1_cds_KAI3527045.1_15449, Colletotrichum_abscissum_GCA_023376855.1_lcl|SDAQ01000398.1_cds_KAI3526900.1_15491							Colletotrichum_fructicola_GCA_009771025.1_lcl|SSNE01000030.1_cds_KAE9573080.1_9362, Colletotrichum_fructicola_GCA_009771025.1_lcl|SSNE01000068.1_cds_KAE9568008.1_15677, Colletotrichum_fructicola_GCA_009771025.1_lcl|SSNE01000102.1_cds_KAE9566457.1_1282, Colletotrichum_fructicola_GCA_009771025.1_lcl|SSNE01000102.1_cds_KAE9566466.1_1281	Colletotrichum_fructicola_GCA_012932255.1_lcl|QLYQ01000006.1_cds_KAF4433062.1_7752, Colletotrichum_fructicola_GCA_012932255.1_lcl|QLYQ01000029.1_cds_KAF4423539.1_4942, Colletotrichum_fructicola_GCA_012932255.1_lcl|QLYQ01000056.1_cds_KAF4418791.1_14941	Colletotrichum_fructicola_GCA_013201875.1_lcl|QPMV01000174.1_cds_KAF4882650.1_14344				Colletotrichum_fructicola_Nara_gc5_GCA_000319635.1_lcl|KB020639.1_cds_4650, Colletotrichum_fructicola_Nara_gc5_GCA_000319635.1_lcl|KB020672.1_cds_ELA33037.1_5469	Colletotrichum_fructicola_Nara_gc5_GCA_000319635.2_lcl|ANPB02000003.1_cds_KAF4486799.1_5810, Colletotrichum_fructicola_Nara_gc5_GCA_000319635.2_lcl|ANPB02000003.1_cds_KAF4487672.1_5963, Colletotrichum_fructicola_Nara_gc5_GCA_000319635.2_lcl|ANPB02000010.1_cds_KAF4474742.1_16084, Colletotrichum_fructicola_Nara_gc5_GCA_000319635.2_lcl|ANPB02000010.1_cds_KAF4475614.1_15946, Colletotrichum_fructicola…	Colletotrichum_gloeosporioides_23_GCA_021432615.1_lcl|MU270214.1_cds_KAH9237207.1_7594			Colletotrichum_gloeosporioides_g15547.t1			Colletotrichum_higginsianum_GCA_004920355.1_lcl|MWPZ01000005.1_cds_TIC97766.1_8463, Colletotrichum_higginsianum_GCA_004920355.1_lcl|MWPZ01000013.1_cds_TIC89822.1_3224, Colletotrichum_higginsianum_GCA_004920355.1_lcl|MWPZ01000014.1_cds_TIC89594.1_3228		Colletotrichum_higginsianum_IMI_349063_GCA_001672515.1_lcl|CM004456.1_cds_OBR14290.1_3016	Colletotrichum_incanum_GCA_001625285.1_lcl|LFIW01000415.1_cds_KZL86510.1_10826, Colletotrichum_incanum_GCA_001625285.1_lcl|LFIW01001031.1_cds_KZL83918.1_803, Colletotrichum_incanum_GCA_001625285.1_lcl|LFIW01001811.1_cds_KZL80740.1_4146, Colletotrichum_incanum_GCA_001625285.1_lcl|LFIW01001811.1_cds_KZL80745.1_4145, Colletotrichum_incanum_GCA_001625285.1_lcl|LFIW01002191.1_cds_KZL78913.1_6225, Coll…			Colletotrichum_liriopes_GCA_022179045.1_lcl|BPPX01000079.1_cds_GJC91169.1_14007, Colletotrichum_liriopes_GCA_022179045.1_lcl|BPPX01000079.1_cds_GJC91170.1_14008, Colletotrichum_liriopes_GCA_022179045.1_lcl|BPPX01000079.1_cds_GJC91171.1_14009			Colletotrichum_nymphaeae_SA-01_GCA_001563115.1_lcl|JEMN01000182.1_cds_KXH63557.1_975, Colletotrichum_nymphaeae_SA-01_GCA_001563115.1_lcl|JEMN01000219.1_cds_KXH63208.1_1164, Colletotrichum_nymphaeae_SA-01_GCA_001563115.1_lcl|JEMN01000480.1_cds_KXH60738.1_2323, Colletotrichum_nymphaeae_SA-01_GCA_001563115.1_lcl|JEMN01000760.1_cds_KXH56994.1_3133, Colletotrichum_nymphaeae_SA-01_GCA_001563115.1_lcl|J…		Colletotrichum_orchidophilum_GCA_001831195.1_lcl|MJBS01000110.1_cds_OHE93902.1_1030, Colletotrichum_orchidophilum_GCA_001831195.1_lcl|MJBS01000305.1_cds_OHE90234.1_7674		Colletotrichum_salicis_GCA_001563125.1_lcl|JFFI01000065.1_cds_KXH69496.1_196, Colletotrichum_salicis_GCA_001563125.1_lcl|JFFI01001955.1_cds_KXH48218.1_10258, Colletotrichum_salicis_GCA_001563125.1_lcl|JFFI01001955.1_cds_KXH48219.1_10259, Colletotrichum_salicis_GCA_001563125.1_lcl|JFFI01002071.1_cds_KXH44447.1_10792, Colletotrichum_salicis_GCA_001563125.1_lcl|JFFI01002120.1_cds_KXH42650.1_10978	Colletotrichum_scovillei_GCA_011075155.1_lcl|JAAJBS010000004.1_cds_KAF4781905.1_4561, Colletotrichum_scovillei_GCA_011075155.1_lcl|JAAJBS010000010.1_cds_KAF4775522.1_11629, Colletotrichum_scovillei_GCA_011075155.1_lcl|JAAJBS010000015.1_cds_KAF4772693.1_13413													Colletotrichum_spaethianum_GCA_022836535.1_lcl|BQXU01000025.1_cds_GKT48784.1_8965, Colletotrichum_spaethianum_GCA_022836535.1_lcl|BQXU01000025.1_cds_GKT48785.1_8966, Colletotrichum_spaethianum_GCA_022836535.1_lcl|BQXU01000037.1_cds_GKT50505.1_10686, Colletotrichum_spaethianum_GCA_022836535.1_lcl|BQXU01000037.1_cds_GKT50506.1_10687, Colletotrichum_spaethianum_GCA_022836535.1_lcl|BQXU01000052.1_cds…
OG0000060	Colletotrichum_abscissum_GCA_023376855.1_lcl|SDAQ01000027.1_cds_KAI3553869.1_5904	Colletotrichum_aenigma_GCA_013390185.1_lcl|QPNB01000003.1_cds_KAF5524079.1_5400, Colletotrichum_aenigma_GCA_013390185.1_lcl|QPNB01000003.1_cds_KAF5524080.1_5401	Colletotrichum_asianum_GCA_009806415.1_lcl|WOWK01000002.1_cds_KAF0331760.1_7355	Colletotrichum_camelliae_GCA_011947485.2_lcl|JAATWK020000019.1_cds_KAH0439940.1_4568	Colletotrichum_chlorophyti_GCA_001937105.1_lcl|MPGH01000259.1_cds_OLN81183.1_5849, Colletotrichum_chlorophyti_GCA_001937105.1_lcl|MPGH01000259.1_cds_OLN81184.1_5850	Colletotrichum_filicis_GCA_023376865.1_lcl|MOOC01000017.1_cds_KAI3547611.1_5083	Colletotrichum_fioriniae_PJ7_GCA_000582985.1_lcl|JARH01000330.1_cds_EXF82301.1_4393	Colletotrichum_fructicola_GCA_009771025.1_lcl|SSNE01000056.1_cds_KAE9569045.1_14304	Colletotrichum_fructicola_GCA_012932255.1_lcl|QLYQ01000023.1_cds_KAF4425920.1_262	Colletotrichum_fructicola_GCA_013201875.1_lcl|QPMV01000045.1_cds_KAF4892677.1_7450	Colletotrichum_fructicola_GCA_013201905.1_lcl|QPMW01000057.1_cds_KAF4901553.1_9735	Colletotrichum_fructicola_GCA_013201925.1_lcl|QPMY01000033.1_cds_KAF4936516.1_6433	Colletotrichum_fructicola_GCA_013390205.1_lcl|QPMX01000003.1_cds_KAF5503819.1_4558		Colletotrichum_fructicola_Nara_gc5_GCA_000319635.2_lcl|ANPB02000002.1_cds_KAF4489427.1_4231	Colletotrichum_gloeosporioides_23_GCA_021432615.1_lcl|MU270219.1_cds_KAH9233363.1_11123	Colletotrichum_gloeosporioides_Cg-14_GCA_000446055.1_lcl|AMYD01003555.1_cds_EQB46051.1_13518	Colletotrichum_gloeosporioides_GCA_011800055.1_lcl|WVTB01000095.1_cds_KAF3798532.1_15535	Colletotrichum_gloeosporioides_g4596.t1, Colletotrichum_gloeosporioides_g4596.t2	Colletotrichum_graminicola_M1.001_GCA_000149035.1_lcl|GG697350.1_cds_EFQ30581.1_5725	Colletotrichum_higginsianum_GCA_000313795.2_lcl|CACQ02003454.1_cds_CCF39361.1_7643, Colletotrichum_higginsianum_GCA_000313795.2_lcl|CACQ02003454.1_cds_CCF39362.1_7644, Colletotrichum_higginsianum_GCA_000313795.2_lcl|CACQ02008670.1_cds_CCF46411.1_14693, Colletotrichum_higginsianum_GCA_000313795.2_lcl|CACQ02008670.1_cds_CCF46412.1_14694	Colletotrichum_higginsianum_GCA_004920355.1_lcl|MWPZ01000004.1_cds_TIC99648.1_7106	Colletotrichum_higginsianum_GCA_023705605.1_lcl|BPPY01000002.1_cds_GJC94365.1_3191	Colletotrichum_higginsianum_IMI_349063_GCA_001672515.1_lcl|CM004457.1_cds_OBR12696.1_4992		Colletotrichum_incanum_GCA_001855235.1_lcl|KV841748.1_cds_OHX01123.1_170, Colletotrichum_incanum_GCA_001855235.1_lcl|KV841748.1_cds_OHX01124.1_171, Colletotrichum_incanum_GCA_001855235.1_lcl|KV841748.1_cds_OHX01125.1_172	Colletotrichum_karsti_GCA_011947395.2_lcl|JAATWM020000002.1_cds_KAF9881595.1_3476	Colletotrichum_liriopes_GCA_022179045.1_lcl|BPPX01000003.1_cds_GJC78913.1_1751, Colletotrichum_liriopes_GCA_022179045.1_lcl|BPPX01000003.1_cds_GJC78914.1_1752	Colletotrichum_lupini_GCA_023278565.1_lcl|CP019480.1_cds_UQC89870.1_15324	Colletotrichum_musicola_GCA_014235935.1_lcl|WIGM01000268.1_cds_KAF6831144.1_7455, Colletotrichum_musicola_GCA_014235935.1_lcl|WIGM01000268.1_cds_KAF6831145.1_7456	Colletotrichum_nymphaeae_SA-01_GCA_001563115.1_lcl|JEMN01001316.1_cds_KXH40425.1_9451	Colletotrichum_orbiculare_MAFF_240422_GCA_000350065.2_lcl|AMCV02000048.1_cds_TDZ14716.1_12396	Colletotrichum_orchidophilum_GCA_001831195.1_lcl|MJBS01000123.1_cds_OHE93298.1_1755	Colletotrichum_plurivorum_GCA_014235945.1_lcl|WIGO01000058.1_cds_KAF6833483.1_5520, Colletotrichum_plurivorum_GCA_014235945.1_lcl|WIGO01000058.1_cds_KAF6833484.1_5521	Colletotrichum_salicis_GCA_001563125.1_lcl|JFFI01001709.1_cds_KXH55600.1_8699	Colletotrichum_scovillei_GCA_011075155.1_lcl|JAAJBS010000011.1_cds_KAF4773699.1_12053	Colletotrichum_scovillei_GCA_018906675.1_lcl|JAESDO010000006.1_cds_KAG7068120.1_11696	Colletotrichum_scovillei_GCA_018906765.1_lcl|JAESDN010000006.1_cds_KAG7048353.1_11734	Colletotrichum_scovillei_GCA_018907675.1_lcl|JAESDM010000006.1_cds_KAG7065517.1_11943	Colletotrichum_shisoi_GCA_006783085.1_lcl|PUHP01001468.1_cds_TQN65762.1_9645	Colletotrichum_siamense_GCA_013201745.1_lcl|QPMT01000009.1_cds_KAF4862194.1_4131	Colletotrichum_siamense_GCA_013201755.1_lcl|QPMR01000021.1_cds_KAF4816068.1_6741	Colletotrichum_siamense_GCA_013201795.1_lcl|QPMS01000001.1_cds_KAF4856838.1_313	Colletotrichum_siamense_GCA_013201865.1_lcl|QPMU01000040.1_cds_KAF4869689.1_11191	Colletotrichum_siamense_GCA_013390195.1_lcl|QPNA01000003.1_cds_KAF5505882.1_4432	Colletotrichum_sidae_GCA_004367935.1_lcl|QAPF01000065.1_cds_TEA18428.1_4199	Colletotrichum_simmondsii_GCA_001563135.1_lcl|JFBX01000728.1_cds_KXH29994.1_11037	Colletotrichum_sojae_GCA_014235955.1_lcl|WIGN01000096.1_cds_KAF6809778.1_6711, Colletotrichum_sojae_GCA_014235955.1_lcl|WIGN01000096.1_cds_KAF6809779.1_6712	Colletotrichum_spaethianum_GCA_022836535.1_lcl|BQXU01000019.1_cds_GKT47470.1_7651, Colletotrichum_spaethianum_GCA_022836535.1_lcl|BQXU01000019.1_cds_GKT47471.1_7652
OG0000061	Colletotrichum_abscissum_GCA_023376855.1_lcl|SDAQ01000028.1_cds_KAI3553708.1_6038	Colletotrichum_aenigma_GCA_013390185.1_lcl|QPNB01000002.1_cds_KAF5525026.1_2550	Colletotrichum_asianum_GCA_009806415.1_lcl|WOWK01000026.1_cds_KAF0326947.1_13463	Colletotrichum_camelliae_GCA_011947485.2_lcl|JAATWK020000020.1_cds_KAH0439657.1_5161, Colletotrichum_camelliae_GCA_011947485.2_lcl|JAATWK020000020.1_cds_KAH0439658.1_5162	Colletotrichum_chlorophyti_GCA_001937105.1_lcl|MPGH01000060.1_cds_OLN92255.1_7796	Colletotrichum_filicis_GCA_023376865.1_lcl|MOOC01000076.1_cds_KAI3537568.1_15550	Colletotrichum_fioriniae_PJ7_GCA_000582985.1_lcl|JARH01000561.1_cds_EXF79209.1_7407	Colletotrichum_fructicola_GCA_009771025.1_lcl|SSNE01000026.1_cds_KAE9574167.1_7772, Colletotrichum_fructicola_GCA_009771025.1_lcl|SSNE01000026.1_cds_KAE9574168.1_7771	Colletotrichum_fructicola_GCA_012932255.1_lcl|QLYQ01000012.1_cds_KAF4430878.1_9468, Colletotrichum_fructicola_GCA_012932255.1_lcl|QLYQ01000012.1_cds_KAF4430879.1_9469	Colletotrichum_fructicola_GCA_013201875.1_lcl|QPMV01000189.1_cds_KAF4882315.1_14690	Colletotrichum_fructicola_GCA_013201905.1_lcl|QPMW01000028.1_cds_KAF4908905.1_6206	Colletotrichum_fructicola_GCA_013201925.1_lcl|QPMY01000024.1_cds_KAF4937823.1_5207	Colletotrichum_fructicola_GCA_013390205.1_lcl|QPMX01000002.1_cds_KAF5509040.1_3518, Colletotrichum_fructicola_GCA_013390205.1_lcl|QPMX01000002.1_cds_KAF5509049.1_3517	Colletotrichum_fructicola_Nara_gc5_GCA_000319635.1_lcl|KB020633.1_cds_ELA34012.1_4536	Colletotrichum_fructicola_Nara_gc5_GCA_000319635.2_lcl|ANPB02000005.1_cds_KAF4482859.1_9925, Colletotrichum_fructicola_Nara_gc5_GCA_000319635.2_lcl|ANPB02000005.1_cds_KAF4482860.1_9924	Colletotrichum_gloeosporioides_23_GCA_021432615.1_lcl|MU270217.1_cds_KAH9234795.1_9840, Colletotrichum_gloeosporioides_23_GCA_021432615.1_lcl|MU270217.1_cds_KAH9234796.1_9841	Colletotrichum_gloeosporioides_Cg-14_GCA_000446055.1_lcl|AMYD01003807.1_cds_EQB45136.1_14435, Colletotrichum_gloeosporioides_Cg-14_GCA_000446055.1_lcl|AMYD01003807.1_cds_EQB45137.1_14436	Colletotrichum_gloeosporioides_GCA_011800055.1_lcl|WVTB01000009.1_cds_14881	Colletotrichum_gloeosporioides_g3542.t1, Colletotrichum_gloeosporioides_g3543.t1	Colletotrichum_graminicola_M1.001_GCA_000149035.1_lcl|GG697356.1_cds_EFQ31519.1_6663	Colletotrichum_higginsianum_GCA_000313795.2_lcl|CACQ02001547.1_cds_CCF35460.1_3742	Colletotrichum_higginsianum_GCA_004920355.1_lcl|MWPZ01000005.1_cds_TIC97522.1_9256	Colletotrichum_higginsianum_GCA_023705605.1_lcl|BPPY01000011.1_cds_GJD04323.1_13148	Colletotrichum_higginsianum_IMI_349063_GCA_001672515.1_lcl|LTAN01000007.1_cds_OBR06439.1_10559	Colletotrichum_incanum_GCA_001625285.1_lcl|LFIW01001380.1_cds_KZL82576.1_2188	Colletotrichum_incanum_GCA_001855235.1_lcl|KV842206.1_cds_OHW89595.1_11675	Colletotrichum_karsti_GCA_011947395.2_lcl|JAATWM020000009.1_cds_KAF9878747.1_13083	Colletotrichum_liriopes_GCA_022179045.1_lcl|BPPX01000045.1_cds_GJC89841.1_12679	Colletotrichum_lupini_GCA_023278565.1_lcl|CP019471.1_cds_UQC75021.1_1665	Colletotrichum_musicola_GCA_014235935.1_lcl|WIGM01001205.1_cds_KAF6803340.1_15113, Colletotrichum_musicola_GCA_014235935.1_lcl|WIGM01001729.1_cds_KAF6790343.1_16278	Colletotrichum_nymphaeae_SA-01_GCA_001563115.1_lcl|JEMN01000280.1_cds_KXH62605.1_1496	Colletotrichum_orbiculare_MAFF_240422_GCA_000350065.2_lcl|AMCV02000043.1_cds_TDZ15129.1_11965		Colletotrichum_plurivorum_GCA_014235945.1_lcl|WIGO01000084.1_cds_KAF6831176.1_6873	Colletotrichum_salicis_GCA_001563125.1_lcl|JFFI01000487.1_cds_KXH67373.1_2315	Colletotrichum_scovillei_GCA_011075155.1_lcl|JAAJBS010000009.1_cds_KAF4775782.1_9936	Colletotrichum_scovillei_GCA_018906675.1_lcl|JAESDO010000003.1_cds_KAG7071970.1_7902	Colletotrichum_scovillei_GCA_018906765.1_lcl|JAESDN010000003.1_cds_KAG7053676.1_7928	Colletotrichum_scovillei_GCA_018907675.1_lcl|JAESDM010000003.1_cds_KAG7080311.1_8098	Colletotrichum_shisoi_GCA_006783085.1_lcl|PUHP01001178.1_cds_TQN66546.1_8863	Colletotrichum_siamense_GCA_013201745.1_lcl|QPMT01000025.1_cds_KAF4857650.1_8125, Colletotrichum_siamense_GCA_013201745.1_lcl|QPMT01000025.1_cds_KAF4857653.1_8126	Colletotrichum_siamense_GCA_013201755.1_lcl|QPMR01000015.1_cds_KAF4818371.1_5322	Colletotrichum_siamense_GCA_013201795.1_lcl|QPMS01000032.1_cds_KAF4840802.1_9874, Colletotrichum_siamense_GCA_013201795.1_lcl|QPMS01000032.1_cds_KAF4840859.1_9873	Colletotrichum_siamense_GCA_013201865.1_lcl|QPMU01000062.1_cds_KAF4867394.1_13416, Colletotrichum_siamense_GCA_013201865.1_lcl|QPMU01000062.1_cds_KAF4867403.1_13417	Colletotrichum_siamense_GCA_013390195.1_lcl|QPNA01000002.1_cds_KAF5510989.1_3430, Colletotrichum_siamense_GCA_013390195.1_lcl|QPNA01000002.1_cds_KAF5510990.1_3431	Colletotrichum_sidae_GCA_004367935.1_lcl|QAPF01000944.1_cds_TEA09604.1_11566	Colletotrichum_simmondsii_GCA_001563135.1_lcl|JFBX01000526.1_cds_KXH36487.1_7516	Colletotrichum_sojae_GCA_014235955.1_lcl|WIGN01000019.1_cds_KAF6817778.1_2215	Colletotrichum_spaethianum_GCA_022836535.1_lcl|BQXU01000010.1_cds_GKT44666.1_4847
OG0000062	Colletotrichum_abscissum_GCA_023376855.1_lcl|SDAQ01000028.1_cds_KAI3553720.1_6050, Colletotrichum_abscissum_GCA_023376855.1_lcl|SDAQ01000028.1_cds_KAI3553721.1_6051	Colletotrichum_aenigma_GCA_013390185.1_lcl|QPNB01000002.1_cds_KAF5526440.1_2585	Colletotrichum_asianum_GCA_009806415.1_lcl|WOWK01000026.1_cds_KAF0326979.1_13495	Colletotrichum_camelliae_GCA_011947485.2_lcl|JAATWK020000020.1_cds_KAH0439624.1_5128	Colletotrichum_chlorophyti_GCA_001937105.1_lcl|MPGH01000101.1_cds_OLN87210.1_194	Colletotrichum_filicis_GCA_023376865.1_lcl|MOOC01000076.1_cds_KAI3537553.1_15535, Colletotrichum_filicis_GCA_023376865.1_lcl|MOOC01000076.1_cds_KAI3537555.1_15537	Colletotrichum_fioriniae_PJ7_GCA_000582985.1_lcl|JARH01000561.1_cds_EXF79221.1_7419	Colletotrichum_fructicola_GCA_009771025.1_lcl|SSNE01000063.1_cds_KAE9568353.1_15333	Colletotrichum_fructicola_GCA_012932255.1_lcl|QLYQ01000012.1_cds_KAF4430671.1_9433	Colletotrichum_fructicola_GCA_013201875.1_lcl|QPMV01000126.1_cds_KAF4884384.1_12775	Colletotrichum_fructicola_GCA_013201905.1_lcl|QPMW01000028.1_cds_KAF4908922.1_6241	Colletotrichum_fructicola_GCA_013201925.1_lcl|QPMY01000024.1_cds_KAF4937802.1_5242	Colletotrichum_fructicola_GCA_013390205.1_lcl|QPMX01000002.1_cds_KAF5508177.1_3485	Colletotrichum_fructicola_Nara_gc5_GCA_000319635.1_lcl|KB020683.1_cds_ELA32741.1_5751	Colletotrichum_fructicola_Nara_gc5_GCA_000319635.2_lcl|ANPB02000005.1_cds_KAF4482074.1_9885	Colletotrichum_gloeosporioides_23_GCA_021432615.1_lcl|MU270217.1_cds_KAH9234834.1_9879	Colletotrichum_gloeosporioides_Cg-14_GCA_000446055.1_lcl|AMYD01002451.1_cds_EQB49003.1_10570	Colletotrichum_gloeosporioides_GCA_011800055.1_lcl|WVTB01000009.1_cds_KAF3810898.1_14913	Colletotrichum_gloeosporioides_g3510.t1	Colletotrichum_graminicola_M1.001_GCA_000149035.1_lcl|GG697356.1_cds_EFQ31525.1_6669	Colletotrichum_higginsianum_GCA_000313795.2_lcl|CACQ02003054.1_cds_CCF38601.1_6883, Colletotrichum_higginsianum_GCA_000313795.2_lcl|CACQ02005431.1_cds_CCF42495.1_10777	Colletotrichum_higginsianum_GCA_004920355.1_lcl|MWPZ01000005.1_cds_TIC97513.1_9247	Colletotrichum_higginsianum_GCA_023705605.1_lcl|BPPY01000011.1_cds_GJD04312.1_13137, Colletotrichum_higginsianum_GCA_023705605.1_lcl|BPPY01000011.1_cds_GJD04313.1_13138	Colletotrichum_higginsianum_IMI_349063_GCA_001672515.1_lcl|LTAN01000007.1_cds_OBR06427.1_10547	Colletotrichum_incanum_GCA_001625285.1_lcl|LFIW01001380.1_cds_KZL82583.1_2197	Colletotrichum_incanum_GCA_001855235.1_lcl|KV842206.1_cds_OHW89604.1_11684	Colletotrichum_karsti_GCA_011947395.2_lcl|JAATWM020000009.1_cds_KAF9878787.1_13123	Colletotrichum_liriopes_GCA_022179045.1_lcl|BPPX01000045.1_cds_GJC89829.1_12667, Colletotrichum_liriopes_GCA_022179045.1_lcl|BPPX01000045.1_cds_GJC89830.1_12668	Colletotrichum_lupini_GCA_023278565.1_lcl|CP019471.1_cds_UQC75037.1_1681	Colletotrichum_musicola_GCA_014235935.1_lcl|WIGM01000211.1_cds_KAF6833717.1_6464	Colletotrichum_nymphaeae_SA-01_GCA_001563115.1_lcl|JEMN01000280.1_cds_KXH62617.1_1508, Colletotrichum_nymphaeae_SA-01_GCA_001563115.1_lcl|JEMN01000280.1_cds_KXH62618.1_1509	Colletotrichum_orbiculare_MAFF_240422_GCA_000350065.2_lcl|AMCV02000043.1_cds_TDZ15142.1_11934	Colletotrichum_orchidophilum_GCA_001831195.1_lcl|MJBS01000025.1_cds_OHF00657.1_6485, Colletotrichum_orchidophilum_GCA_001831195.1_lcl|MJBS01000025.1_cds_OHF00673.1_6501, Colletotrichum_orchidophilum_GCA_001831195.1_lcl|MJBS01000053.1_cds_OHE97825.1_10413, Colletotrichum_orchidophilum_GCA_001831195.1_lcl|MJBS01000053.1_cds_OHE97826.1_10414	Colletotrichum_plurivorum_GCA_014235945.1_lcl|WIGO01000084.1_cds_KAF6831203.1_6900	Colletotrichum_salicis_GCA_001563125.1_lcl|JFFI01001644.1_cds_KXH56690.1_8311, Colletotrichum_salicis_GCA_001563125.1_lcl|JFFI01001644.1_cds_KXH56692.1_8313	Colletotrichum_scovillei_GCA_011075155.1_lcl|JAAJBS010000009.1_cds_KAF4776519.1_9948	Colletotrichum_scovillei_GCA_018906675.1_lcl|JAESDO010000003.1_cds_KAG7071920.1_7888	Colletotrichum_scovillei_GCA_018906765.1_lcl|JAESDN010000003.1_cds_KAG7053623.1_7913	Colletotrichum_scovillei_GCA_018907675.1_lcl|JAESDM010000003.1_cds_KAG7080298.1_8083	Colletotrichum_shisoi_GCA_006783085.1_lcl|PUHP01000611.1_cds_TQN68893.1_6510	Colletotrichum_siamense_GCA_013201745.1_lcl|QPMT01000025.1_cds_KAF4857659.1_8089	Colletotrichum_siamense_GCA_013201755.1_lcl|QPMR01000015.1_cds_KAF4818498.1_5288	Colletotrichum_siamense_GCA_013201795.1_lcl|QPMS01000032.1_cds_KAF4840939.1_9909	Colletotrichum_siamense_GCA_013201865.1_lcl|QPMU01000062.1_cds_KAF4867397.1_13381	Colletotrichum_siamense_GCA_013390195.1_lcl|QPNA01000002.1_cds_KAF5510688.1_3396	Colletotrichum_sidae_GCA_004367935.1_lcl|QAPF01000267.1_cds_TEA12275.1_9778	Colletotrichum_simmondsii_GCA_001563135.1_lcl|JFBX01000526.1_cds_KXH36474.1_7503, Colletotrichum_simmondsii_GCA_001563135.1_lcl|JFBX01000526.1_cds_KXH36475.1_7504	Colletotrichum_sojae_GCA_014235955.1_lcl|WIGN01000019.1_cds_KAF6817805.1_2242	Colletotrichum_spaethianum_GCA_022836535.1_lcl|BQXU01000010.1_cds_GKT44672.1_4853
OG0000063	Colletotrichum_abscissum_GCA_023376855.1_lcl|SDAQ01000029.1_cds_KAI3553532.1_6129	Colletotrichum_aenigma_GCA_013390185.1_lcl|QPNB01000003.1_cds_KAF5523714.1_4684	Colletotrichum_asianum_GCA_009806415.1_lcl|WOWK01000003.1_cds_KAF0331359.1_13618	Colletotrichum_camelliae_GCA_011947485.2_lcl|JAATWK020000001.1_cds_KAH0444982.1_43	Colletotrichum_chlorophyti_GCA_001937105.1_lcl|MPGH01000185.1_cds_OLN85030.1_3482	Colletotrichum_filicis_GCA_023376865.1_lcl|MOOC01000100.1_cds_KAI3535119.1_699	Colletotrichum_fioriniae_PJ7_GCA_000582985.1_lcl|JARH01001048.1_cds_EXF73655.1_12929	Colletotrichum_fructicola_GCA_009771025.1_lcl|SSNE01000015.1_cds_KAE9577456.1_3603	Colletotrichum_fructicola_GCA_012932255.1_lcl|QLYQ01000598.1_cds_KAF4411956.1_1987	Colletotrichum_fructicola_GCA_013201875.1_lcl|QPMV01000001.1_cds_KAF4905907.1_166	Colletotrichum_fructicola_GCA_013201905.1_lcl|QPMW01000001.1_cds_KAF4917014.1_305	Colletotrichum_fructicola_GCA_013201925.1_lcl|QPMY01000003.1_cds_KAF4942137.1_788	Colletotrichum_fructicola_GCA_013390205.1_lcl|QPMX01000003.1_cds_KAF5504266.1_5283	Colletotrichum_fructicola_Nara_gc5_GCA_000319635.1_lcl|KB020499.1_cds_ELA36933.1_1560, Colletotrichum_fructicola_Nara_gc5_GCA_000319635.1_lcl|KB020962.1_cds_ELA27928.1_10595	Colletotrichum_fructicola_Nara_gc5_GCA_000319635.2_lcl|ANPB02000002.1_cds_KAF4490065.1_3480	Colletotrichum_gloeosporioides_23_GCA_021432615.1_lcl|MU270210.1_cds_KAH9241509.1_2558	Colletotrichum_gloeosporioides_Cg-14_GCA_000446055.1_lcl|AMYD01001083.1_cds_EQB54652.1_4917, Colletotrichum_gloeosporioides_Cg-14_GCA_000446055.1_lcl|AMYD01001784.1_cds_EQB51611.1_7957	Colletotrichum_gloeosporioides_GCA_011800055.1_lcl|WVTB01000007.1_cds_11997, Colletotrichum_gloeosporioides_GCA_011800055.1_lcl|WVTB01000007.1_cds_KAF3811226.1_11998	Colletotrichum_gloeosporioides_g5311.t1, Colletotrichum_gloeosporioides_g5311.t2	Colletotrichum_graminicola_M1.001_GCA_000149035.1_lcl|GG697339.1_cds_EFQ27954.1_3098	Colletotrichum_higginsianum_GCA_000313795.2_lcl|CACQ02001792.1_cds_CCF36008.1_4290, Colletotrichum_higginsianum_GCA_000313795.2_lcl|CACQ02006830.1_cds_CCF44341.1_12623, Colletotrichum_higginsianum_GCA_000313795.2_lcl|CACQ02008154.1_cds_CCF45903.1_14185, Colletotrichum_higginsianum_GCA_000313795.2_lcl|CACQ02008169.1_cds_CCF45921.1_14203	Colletotrichum_higginsianum_GCA_004920355.1_lcl|MWPZ01000004.1_cds_TIC99551.1_7826	Colletotrichum_higginsianum_GCA_023705605.1_lcl|BPPY01000002.1_cds_GJC93575.1_2401, Colletotrichum_higginsianum_GCA_023705605.1_lcl|BPPY01000002.1_cds_GJC93576.1_2402	Colletotrichum_higginsianum_IMI_349063_GCA_001672515.1_lcl|CM004457.1_cds_OBR11902.1_4198	Colletotrichum_incanum_GCA_001625285.1_lcl|LFIW01001209.1_cds_KZL83146.1_1651	Colletotrichum_incanum_GCA_001855235.1_lcl|KV842136.1_cds_OHW91079.1_10183	Colletotrichum_karsti_GCA_011947395.2_lcl|JAATWM020000003.1_cds_KAF9880989.1_5992	Colletotrichum_liriopes_GCA_022179045.1_lcl|BPPX01000008.1_cds_GJC81967.1_4805, Colletotrichum_liriopes_GCA_022179045.1_lcl|BPPX01000008.1_cds_GJC81968.1_4806	Colletotrichum_lupini_GCA_023278565.1_lcl|CP019476.1_cds_UQC82531.1_7985	Colletotrichum_musicola_GCA_014235935.1_lcl|WIGM01000089.1_cds_KAF6841292.1_3610	Colletotrichum_nymphaeae_SA-01_GCA_001563115.1_lcl|JEMN01001710.1_cds_KXH28773.1_13208	Colletotrichum_orbiculare_MAFF_240422_GCA_000350065.2_lcl|AMCV02000001.1_cds_TDZ25811.1_634	Colletotrichum_orchidophilum_GCA_001831195.1_lcl|MJBS01000083.1_cds_OHE95449.1_13396	Colletotrichum_plurivorum_GCA_014235945.1_lcl|WIGO01000002.1_cds_KAF6841646.1_318	Colletotrichum_salicis_GCA_001563125.1_lcl|JFFI01000685.1_cds_KXH66430.1_3285	Colletotrichum_scovillei_GCA_011075155.1_lcl|JAAJBS010000006.1_cds_KAF4779148.1_6427, Colletotrichum_scovillei_GCA_011075155.1_lcl|JAAJBS010000006.1_cds_KAF4779605.1_6426	Colletotrichum_scovillei_GCA_018906675.1_lcl|JAESDO010000001.1_cds_KAG7076418.1_739	Colletotrichum_scovillei_GCA_018906765.1_lcl|JAESDN010000001.1_cds_KAG7057821.1_745	Colletotrichum_scovillei_GCA_018907675.1_lcl|JAESDM010000001.1_cds_KAG7083501.1_746	Colletotrichum_shisoi_GCA_006783085.1_lcl|PUHP01000123.1_cds_TQN73062.1_2337	Colletotrichum_siamense_GCA_013201745.1_lcl|QPMT01000010.1_cds_KAF4861660.1_4278	Colletotrichum_siamense_GCA_013201755.1_lcl|QPMR01000003.1_cds_KAF4824524.1_1155	Colletotrichum_siamense_GCA_013201795.1_lcl|QPMS01000011.1_cds_KAF4849128.1_4512	Colletotrichum_siamense_GCA_013201865.1_lcl|QPMU01000010.1_cds_KAF4876166.1_4804	Colletotrichum_siamense_GCA_013390195.1_lcl|QPNA01000003.1_cds_KAF5504917.1_5147	Colletotrichum_sidae_GCA_004367935.1_lcl|QAPF01000006.1_cds_TEA22386.1_463	Colletotrichum_simmondsii_GCA_001563135.1_lcl|JFBX01000104.1_cds_KXH49943.1_1692	Colletotrichum_sojae_GCA_014235955.1_lcl|WIGN01000134.1_cds_KAF6807581.1_8094	Colletotrichum_spaethianum_GCA_022836535.1_lcl|BQXU01000002.1_cds_GKT40734.1_915
OG0000064	Colletotrichum_abscissum_GCA_023376855.1_lcl|SDAQ01000033.1_cds_KAI3553076.1_6633	Colletotrichum_aenigma_GCA_013390185.1_lcl|QPNB01000010.1_cds_KAF5501831.1_13953	Colletotrichum_asianum_GCA_009806415.1_lcl|WOWK01000097.1_cds_KAF0319338.1_4472	Colletotrichum_camelliae_GCA_011947485.2_lcl|JAATWK020000115.1_cds_KAH0428643.1_1217	Colletotrichum_chlorophyti_GCA_001937105.1_lcl|MPGH01000002.1_cds_OLN97887.1_4062	Colletotrichum_filicis_GCA_023376865.1_lcl|MOOC01000195.1_cds_KAI3529154.1_6234	Colletotrichum_fioriniae_PJ7_GCA_000582985.1_lcl|JARH01000134.1_cds_EXF84941.1_1687	Colletotrichum_fructicola_GCA_009771025.1_lcl|SSNE01000039.1_cds_KAE9571395.1_11122	Colletotrichum_fructicola_GCA_012932255.1_lcl|QLYQ01000021.1_cds_KAF4426756.1_3373	Colletotrichum_fructicola_GCA_013201875.1_lcl|QPMV01000014.1_cds_KAF4900531.1_3306	Colletotrichum_fructicola_GCA_013201905.1_lcl|QPMW01000023.1_cds_KAF4910098.1_5430	Colletotrichum_fructicola_GCA_013201925.1_lcl|QPMY01000072.1_cds_KAF4932503.1_10484	Colletotrichum_fructicola_GCA_013390205.1_lcl|QPMX01000010.1_cds_KAF5484150.1_15339	Colletotrichum_fructicola_Nara_gc5_GCA_000319635.1_lcl|KB020785.1_cds_ELA30823.1_7786	Colletotrichum_fructicola_Nara_gc5_GCA_000319635.2_lcl|ANPB02000009.1_cds_KAF4476155.1_15383	Colletotrichum_gloeosporioides_23_GCA_021432615.1_lcl|MU270220.1_cds_KAH9232735.1_11788	Colletotrichum_gloeosporioides_Cg-14_GCA_000446055.1_lcl|AMYD01000292.1_cds_EQB58460.1_1104	Colletotrichum_gloeosporioides_GCA_011800055.1_lcl|WVTB01000032.1_cds_KAF3807003.1_5635	Colletotrichum_gloeosporioides_g15341.t1	Colletotrichum_graminicola_M1.001_GCA_000149035.1_lcl|GG697379.1_cds_EFQ34364.1_9508	Colletotrichum_higginsianum_GCA_000313795.2_lcl|CACQ02007604.1_cds_CCF45286.1_13568, Colletotrichum_higginsianum_GCA_000313795.2_lcl|CACQ02008203.1_cds_CCF45954.1_14236, Colletotrichum_higginsianum_GCA_000313795.2_lcl|CACQ02010022.1_cds_CCF47686.1_15968	Colletotrichum_higginsianum_GCA_004920355.1_lcl|MWPZ01000001.1_cds_TID07675.1_813, Colletotrichum_higginsianum_GCA_004920355.1_lcl|MWPZ01000010.1_cds_TIC91122.1_2122	Colletotrichum_higginsianum_GCA_023705605.1_lcl|BPPY01000007.1_cds_GJD01120.1_9945, Colletotrichum_higginsianum_GCA_023705605.1_lcl|BPPY01000007.1_cds_GJD01367.1_10192	Colletotrichum_higginsianum_IMI_349063_GCA_001672515.1_lcl|CM004458.1_cds_OBR10895.1_6587, Colletotrichum_higginsianum_IMI_349063_GCA_001672515.1_lcl|CM004458.1_cds_OBR11142.1_6834	Colletotrichum_incanum_GCA_001625285.1_lcl|LFIW01001383.1_cds_KZL82459.1_2271, Colletotrichum_incanum_GCA_001625285.1_lcl|LFIW01002512.1_cds_KZL68192.1_8281	Colletotrichum_incanum_GCA_001855235.1_lcl|KV841800.1_cds_OHW99133.1_2116, Colletotrichum_incanum_GCA_001855235.1_lcl|KV841836.1_cds_OHW98022.1_3354	Colletotrichum_karsti_GCA_011947395.2_lcl|JAATWM020000005.1_cds_KAF9880428.1_10168	Colletotrichum_liriopes_GCA_022179045.1_lcl|BPPX01000029.1_cds_GJC87973.1_10811, Colletotrichum_liriopes_GCA_022179045.1_lcl|BPPX01000037.1_cds_GJC89047.1_11885	Colletotrichum_lupini_GCA_023278565.1_lcl|CP019481.1_cds_UQC91560.1_17014	Colletotrichum_musicola_GCA_014235935.1_lcl|WIGM01000567.1_cds_KAF6821874.1_11318	Colletotrichum_nymphaeae_SA-01_GCA_001563115.1_lcl|JEMN01001091.1_cds_KXH48522.1_5797	Colletotrichum_orbiculare_MAFF_240422_GCA_000350065.2_lcl|AMCV02000047.1_cds_TDZ14929.1_12176	Colletotrichum_orchidophilum_GCA_001831195.1_lcl|MJBS01000034.1_cds_OHE99708.1_8163	Colletotrichum_plurivorum_GCA_014235945.1_lcl|WIGO01000143.1_cds_KAF6827116.1_9281	Colletotrichum_salicis_GCA_001563125.1_lcl|JFFI01001716.1_cds_KXH55565.1_8721	Colletotrichum_scovillei_GCA_011075155.1_lcl|JAAJBS010000005.1_cds_KAF4781302.1_4675	Colletotrichum_scovillei_GCA_018906675.1_lcl|JAESDO010000015.1_cds_KAG7061505.1_6495	Colletotrichum_scovillei_GCA_018906765.1_lcl|JAESDN010000015.1_cds_KAG7041474.1_6504	Colletotrichum_scovillei_GCA_018907675.1_lcl|JAESDM010000015.1_cds_KAG7039291.1_6525	Colletotrichum_shisoi_GCA_006783085.1_lcl|PUHP01001273.1_cds_TQN66252.1_9155, Colletotrichum_shisoi_GCA_006783085.1_lcl|PUHP01001342.1_cds_TQN66069.1_9335	Colletotrichum_siamense_GCA_013201745.1_lcl|QPMT01000084.1_cds_KAF4843455.1_14270	Colletotrichum_siamense_GCA_013201755.1_lcl|QPMR01000027.1_cds_KAF4814187.1_7963	Colletotrichum_siamense_GCA_013201795.1_lcl|QPMS01000017.1_cds_KAF4846049.1_6504	Colletotrichum_siamense_GCA_013201865.1_lcl|QPMU01000031.1_cds_KAF4871027.1_9870	Colletotrichum_siamense_GCA_013390195.1_lcl|QPNA01000010.1_cds_KAF5484822.1_14914	Colletotrichum_sidae_GCA_004367935.1_lcl|QAPF01000078.1_cds_TEA17824.1_4802	Colletotrichum_simmondsii_GCA_001563135.1_lcl|JFBX01000149.1_cds_KXH47763.1_2699	Colletotrichum_sojae_GCA_014235955.1_lcl|WIGN01000133.1_cds_KAF6807621.1_8060	Colletotrichum_spaethianum_GCA_022836535.1_lcl|BQXU01000030.1_cds_GKT49493.1_9674, Colletotrichum_spaethianum_GCA_022836535.1_lcl|BQXU01000034.1_cds_GKT50046.1_10227
OG0000065	Colletotrichum_abscissum_GCA_023376855.1_lcl|SDAQ01000007.1_cds_KAI3557522.1_2180	Colletotrichum_aenigma_GCA_013390185.1_lcl|QPNB01000008.1_cds_KAF5512011.1_12044, Colletotrichum_aenigma_GCA_013390185.1_lcl|QPNB01000008.1_cds_KAF5512018.1_12043	Colletotrichum_asianum_GCA_009806415.1_lcl|WOWK01000010.1_cds_KAF0329879.1_17187, Colletotrichum_asianum_GCA_009806415.1_lcl|WOWK01000010.1_cds_KAF0329880.1_17188	Colletotrichum_camelliae_GCA_011947485.2_lcl|JAATWK020000340.1_cds_KAH0420837.1_8649, Colletotrichum_camelliae_GCA_011947485.2_lcl|JAATWK020000365.1_cds_KAH0420509.1_9009	Colletotrichum_chlorophyti_GCA_001937105.1_lcl|MPGH01000017.1_cds_OLN96570.1_2726	Colletotrichum_filicis_GCA_023376865.1_lcl|MOOC01000204.1_cds_KAI3528879.1_6948	Colletotrichum_fioriniae_PJ7_GCA_000582985.1_lcl|JARH01000845.1_cds_EXF76425.1_10254	Colletotrichum_fructicola_GCA_009771025.1_lcl|SSNE01000002.1_cds_KAE9582789.1_5455, Colletotrichum_fructicola_GCA_009771025.1_lcl|SSNE01000002.1_cds_KAE9582790.1_5456	Colletotrichum_fructicola_GCA_012932255.1_lcl|QLYQ01000596.1_cds_KAF4412472.1_2545, Colletotrichum_fructicola_GCA_012932255.1_lcl|QLYQ01000596.1_cds_KAF4412619.1_2544	Colletotrichum_fructicola_GCA_013201875.1_lcl|QPMV01000009.1_cds_KAF4902181.1_2386	Colletotrichum_fructicola_GCA_013201905.1_lcl|QPMW01000015.1_cds_KAF4912309.1_3786	Colletotrichum_fructicola_GCA_013201925.1_lcl|QPMY01000050.1_cds_KAF4934613.1_8442	Colletotrichum_fructicola_GCA_013390205.1_lcl|QPMX01000008.1_cds_KAF5488092.1_12430, Colletotrichum_fructicola_GCA_013390205.1_lcl|QPMX01000008.1_cds_KAF5488929.1_12429	Colletotrichum_fructicola_Nara_gc5_GCA_000319635.1_lcl|KB020614.1_cds_ELA34487.1_4034, Colletotrichum_fructicola_Nara_gc5_GCA_000319635.1_lcl|KB020614.1_cds_ELA34488.1_4035	Colletotrichum_fructicola_Nara_gc5_GCA_000319635.2_lcl|ANPB02000006.1_cds_KAF4480603.1_10855, Colletotrichum_fructicola_Nara_gc5_GCA_000319635.2_lcl|ANPB02000006.1_cds_KAF4480606.1_10856	Colletotrichum_gloeosporioides_23_GCA_021432615.1_lcl|MU270216.1_cds_KAH9234905.1_8451, Colletotrichum_gloeosporioides_23_GCA_021432615.1_lcl|MU270216.1_cds_KAH9234906.1_8452	Colletotrichum_gloeosporioides_Cg-14_GCA_000446055.1_lcl|AMYD01001186.1_cds_EQB54241.1_5327	Colletotrichum_gloeosporioides_GCA_011800055.1_lcl|WVTB01000117.1_cds_KAF3797149.1_1546, Colletotrichum_gloeosporioides_GCA_011800055.1_lcl|WVTB01000117.1_cds_KAF3797150.1_1547	Colletotrichum_gloeosporioides_g13799.t1, Colletotrichum_gloeosporioides_g13799.t2, Colletotrichum_gloeosporioides_g13799.t3	Colletotrichum_graminicola_M1.001_GCA_000149035.1_lcl|GG697364.1_cds_EFQ32773.1_7917	Colletotrichum_higginsianum_GCA_000313795.2_lcl|CACQ02004703.1_cds_CCF41457.1_9739, Colletotrichum_higginsianum_GCA_000313795.2_lcl|CACQ02005509.1_cds_CCF42604.1_10886	Colletotrichum_higginsianum_GCA_004920355.1_lcl|MWPZ01000006.1_cds_TIC95271.1_10617	Colletotrichum_higginsianum_GCA_023705605.1_lcl|BPPY01000004.1_cds_GJC97350.1_6176	Colletotrichum_higginsianum_IMI_349063_GCA_001672515.1_lcl|CM004459.1_cds_OBR08577.1_7342	Colletotrichum_incanum_GCA_001625285.1_lcl|LFIW01000837.1_cds_KZL84638.1_12798	Colletotrichum_incanum_GCA_001855235.1_lcl|KV841761.1_cds_OHX00569.1_593	Colletotrichum_karsti_GCA_011947395.2_lcl|JAATWM020000007.1_cds_KAF9879484.1_12174	Colletotrichum_liriopes_GCA_022179045.1_lcl|BPPX01000010.1_cds_GJC82705.1_5543	Colletotrichum_lupini_GCA_023278565.1_lcl|CP019476.1_cds_UQC83459.1_8913	Colletotrichum_musicola_GCA_014235935.1_lcl|WIGM01000652.1_cds_KAF6817557.1_12076	Colletotrichum_nymphaeae_SA-01_GCA_001563115.1_lcl|JEMN01001081.1_cds_KXH49017.1_5592	Colletotrichum_orbiculare_MAFF_240422_GCA_000350065.2_lcl|AMCV02000015.1_cds_TDZ21215.1_5884	Colletotrichum_orchidophilum_GCA_001831195.1_lcl|MJBS01000006.1_cds_OHF03401.1_10986	Colletotrichum_plurivorum_GCA_014235945.1_lcl|WIGO01000050.1_cds_KAF6834236.1_5046	Colletotrichum_salicis_GCA_001563125.1_lcl|JFFI01001492.1_cds_KXH59525.1_7390		Colletotrichum_scovillei_GCA_018906675.1_lcl|JAESDO010000001.1_cds_KAG7077165.1_1466	Colletotrichum_scovillei_GCA_018906765.1_lcl|JAESDN010000001.1_cds_KAG7058562.1_1471	Colletotrichum_scovillei_GCA_018907675.1_lcl|JAESDM010000001.1_cds_KAG7084276.1_1477	Colletotrichum_shisoi_GCA_006783085.1_lcl|PUHP01000728.1_cds_TQN68299.1_7107	Colletotrichum_siamense_GCA_013201745.1_lcl|QPMT01000021.1_cds_KAF4858437.1_7257	Colletotrichum_siamense_GCA_013201755.1_lcl|QPMR01000042.1_cds_KAF4810980.1_10202	Colletotrichum_siamense_GCA_013201795.1_lcl|QPMS01000026.1_cds_KAF4842398.1_8676	Colletotrichum_siamense_GCA_013201865.1_lcl|QPMU01000042.1_cds_KAF4869352.1_11554	Colletotrichum_siamense_GCA_013390195.1_lcl|QPNA01000008.1_cds_KAF5489135.1_12101	Colletotrichum_sidae_GCA_004367935.1_lcl|QAPF01000147.1_cds_TEA14972.1_7334	Colletotrichum_simmondsii_GCA_001563135.1_lcl|JFBX01000237.1_cds_KXH44846.1_3837	Colletotrichum_sojae_GCA_014235955.1_lcl|WIGN01000130.1_cds_KAF6807753.1_7953	Colletotrichum_spaethianum_GCA_022836535.1_lcl|BQXU01000005.1_cds_GKT42529.1_2710
OG0000066	Colletotrichum_abscissum_GCA_023376855.1_lcl|SDAQ01000008.1_cds_KAI3557236.1_2339	Colletotrichum_aenigma_GCA_013390185.1_lcl|QPNB01000010.1_cds_KAF5502165.1_14662	Colletotrichum_asianum_GCA_009806415.1_lcl|WOWK01000082.1_cds_KAF0320477.1_5172, Colletotrichum_asianum_GCA_009806415.1_lcl|WOWK01000082.1_cds_KAF0320478.1_5173		Colletotrichum_chlorophyti_GCA_001937105.1_lcl|MPGH01000236.1_cds_OLN81980.1_5046	Colletotrichum_filicis_GCA_023376865.1_lcl|MOOC01000004.1_cds_KAI3551210.1_11179, Colletotrichum_filicis_GCA_023376865.1_lcl|MOOC01000004.1_cds_KAI3551211.1_11180	Colletotrichum_fioriniae_PJ7_GCA_000582985.1_lcl|JARH01000161.1_cds_EXF84551.1_2058	Colletotrichum_fructicola_GCA_009771025.1_lcl|SSNE01000005.1_cds_KAE9581586.1_13240	Colletotrichum_fructicola_GCA_012932255.1_lcl|QLYQ01000005.1_cds_KAF4433430.1_10447	Colletotrichum_fructicola_GCA_013201875.1_lcl|QPMV01000079.1_cds_KAF4887832.1_10231	Colletotrichum_fructicola_GCA_013201905.1_lcl|QPMW01000059.1_cds_KAF4900983.1_9972	Colletotrichum_fructicola_GCA_013201925.1_lcl|QPMY01000053.1_cds_KAF4934244.1_8706	Colletotrichum_fructicola_GCA_013390205.1_lcl|QPMX01000010.1_cds_KAF5483296.1_14621	Colletotrichum_fructicola_Nara_gc5_GCA_000319635.1_lcl|KB020971.1_cds_ELA27739.1_10790, Colletotrichum_fructicola_Nara_gc5_GCA_000319635.1_lcl|KB020971.1_cds_ELA27740.1_10791	Colletotrichum_fructicola_Nara_gc5_GCA_000319635.2_lcl|ANPB02000009.1_cds_KAF4477064.1_14605	Colletotrichum_gloeosporioides_23_GCA_021432615.1_lcl|MU270237.1_cds_KAH9227327.1_16717	Colletotrichum_gloeosporioides_Cg-14_GCA_000446055.1_lcl|AMYD01000485.1_cds_EQB57489.1_2079	Colletotrichum_gloeosporioides_GCA_011800055.1_lcl|WVTB01000066.1_cds_KAF3801500.1_11041	Colletotrichum_gloeosporioides_g14599.t1, Colletotrichum_gloeosporioides_g14599.t2	Colletotrichum_graminicola_M1.001_GCA_000149035.1_lcl|GG697391.1_cds_EFQ35308.1_10452	Colletotrichum_higginsianum_GCA_000313795.2_lcl|CACQ02002380.1_cds_CCF37251.1_5533, Colletotrichum_higginsianum_GCA_000313795.2_lcl|CACQ02008243.1_cds_CCF46001.1_14283	Colletotrichum_higginsianum_GCA_004920355.1_lcl|MWPZ01000013.1_cds_TIC89965.1_3192	Colletotrichum_higginsianum_GCA_023705605.1_lcl|BPPY01000008.1_cds_GJD02244.1_11069	Colletotrichum_higginsianum_IMI_349063_GCA_001672515.1_lcl|CM004462.1_cds_OBR03412.1_12539, Colletotrichum_higginsianum_IMI_349063_GCA_001672515.1_lcl|CM004462.1_cds_OBR03591.1_12718	Colletotrichum_incanum_GCA_001625285.1_lcl|LFIW01002010.1_cds_KZL79956.1_5056	Colletotrichum_incanum_GCA_001855235.1_lcl|KV841803.1_cds_OHW99020.1_2196, Colletotrichum_incanum_GCA_001855235.1_lcl|KV841803.1_cds_OHW99021.1_2197	Colletotrichum_karsti_GCA_011947395.2_lcl|JAATWM020000011.1_cds_KAF9878138.1_861	Colletotrichum_liriopes_GCA_022179045.1_lcl|BPPX01000007.1_cds_GJC81464.1_4302, Colletotrichum_liriopes_GCA_022179045.1_lcl|BPPX01000007.1_cds_GJC81465.1_4303, Colletotrichum_liriopes_GCA_022179045.1_lcl|BPPX01000007.1_cds_GJC81466.1_4304	Colletotrichum_lupini_GCA_023278565.1_lcl|CP019481.1_cds_UQC90699.1_16153	Colletotrichum_musicola_GCA_014235935.1_lcl|WIGM01000505.1_cds_KAF6823392.1_10710	Colletotrichum_nymphaeae_SA-01_GCA_001563115.1_lcl|JEMN01000194.1_cds_KXH63486.1_1039	Colletotrichum_orbiculare_MAFF_240422_GCA_000350065.2_lcl|AMCV02000004.1_cds_TDZ24592.1_2360	Colletotrichum_orchidophilum_GCA_001831195.1_lcl|MJBS01000008.1_cds_OHF03128.1_12977	Colletotrichum_plurivorum_GCA_014235945.1_lcl|WIGO01000318.1_cds_KAF6817391.1_13590	Colletotrichum_salicis_GCA_001563125.1_lcl|JFFI01001294.1_cds_KXH61312.1_6255	Colletotrichum_scovillei_GCA_011075155.1_lcl|JAAJBS010000005.1_cds_KAF4780796.1_5286	Colletotrichum_scovillei_GCA_018906675.1_lcl|JAESDO010000009.1_cds_KAG7064687.1_14187	Colletotrichum_scovillei_GCA_018906765.1_lcl|JAESDN010000009.1_cds_KAG7045265.1_14233	Colletotrichum_scovillei_GCA_018907675.1_lcl|JAESDM010000009.1_cds_KAG7052428.1_14419	Colletotrichum_shisoi_GCA_006783085.1_lcl|PUHP01000514.1_cds_TQN69483.1_5923	Colletotrichum_siamense_GCA_013201745.1_lcl|QPMT01000012.1_cds_KAF4860842.1_5097	Colletotrichum_siamense_GCA_013201755.1_lcl|QPMR01000097.1_cds_KAF4806469.1_14375	Colletotrichum_siamense_GCA_013201795.1_lcl|QPMS01000018.1_cds_KAF4845261.1_6809	Colletotrichum_siamense_GCA_013201865.1_lcl|QPMU01000041.1_cds_KAF4869528.1_11386	Colletotrichum_siamense_GCA_013390195.1_lcl|QPNA01000010.1_cds_KAF5485093.1_14213	Colletotrichum_sidae_GCA_004367935.1_lcl|QAPF01000032.1_cds_TEA20444.1_2267	Colletotrichum_simmondsii_GCA_001563135.1_lcl|JFBX01000805.1_cds_KXH27846.1_12389	Colletotrichum_sojae_GCA_014235955.1_lcl|WIGN01000196.1_cds_KAF6804919.1_9878	Colletotrichum_spaethianum_GCA_022836535.1_lcl|BQXU01000009.1_cds_GKT44285.1_4466
OG0000067	Colletotrichum_abscissum_GCA_023376855.1_lcl|SDAQ01000021.1_cds_KAI3554862.1_5036	Colletotrichum_aenigma_GCA_013390185.1_lcl|QPNB01000007.1_cds_KAF5517865.1_10551	Colletotrichum_asianum_GCA_009806415.1_lcl|WOWK01000093.1_cds_KAF0319607.1_8585	Colletotrichum_camelliae_GCA_011947485.2_lcl|JAATWK020000022.1_cds_KAH0439215.1_5815	Colletotrichum_chlorophyti_GCA_001937105.1_lcl|MPGH01000089.1_cds_OLN87728.1_10004	Colletotrichum_filicis_GCA_023376865.1_lcl|MOOC01000057.1_cds_KAI3540038.1_13438	Colletotrichum_fioriniae_PJ7_GCA_000582985.1_lcl|JARH01000733.1_cds_EXF77294.1_9438	Colletotrichum_fructicola_GCA_009771025.1_lcl|SSNE01000071.1_cds_KAE9567796.1_16286	Colletotrichum_fructicola_GCA_012932255.1_lcl|QLYQ01000598.1_cds_KAF4411815.1_1594	Colletotrichum_fructicola_GCA_013201875.1_lcl|QPMV01000134.1_cds_KAF4883974.1_13073	Colletotrichum_fructicola_GCA_013201905.1_lcl|QPMW01000047.1_cds_KAF4904417.1_8650	Colletotrichum_fructicola_GCA_013201925.1_lcl|QPMY01000079.1_cds_KAF4931655.1_11098	Colletotrichum_fructicola_GCA_013390205.1_lcl|QPMX01000006.1_cds_KAF5493850.1_9568	Colletotrichum_fructicola_Nara_gc5_GCA_000319635.1_lcl|KB021302.1_cds_ELA24129.1_14450	Colletotrichum_fructicola_Nara_gc5_GCA_000319635.2_lcl|ANPB02000008.1_cds_KAF4478379.1_13941	Colletotrichum_gloeosporioides_23_GCA_021432615.1_lcl|MU270215.1_cds_KAH9236303.1_8296	Colletotrichum_gloeosporioides_Cg-14_GCA_000446055.1_lcl|AMYD01002565.1_cds_EQB48635.1_10931	Colletotrichum_gloeosporioides_GCA_011800055.1_lcl|WVTB01000082.1_cds_KAF3799902.1_13883	Colletotrichum_gloeosporioides_g10341.t3, Colletotrichum_gloeosporioides_g10341.t4, Colletotrichum_gloeosporioides_g10341.t5	Colletotrichum_graminicola_M1.001_GCA_000149035.1_lcl|GG697349.1_cds_EFQ30451.1_5595	Colletotrichum_higginsianum_GCA_000313795.2_lcl|CACQ02004454.1_cds_CCF41035.1_9317	Colletotrichum_higginsianum_GCA_004920355.1_lcl|MWPZ01000007.1_cds_TIC93441.1_11523	Colletotrichum_higginsianum_GCA_023705605.1_lcl|BPPY01000006.1_cds_GJC99887.1_8713, Colletotrichum_higginsianum_GCA_023705605.1_lcl|BPPY01000006.1_cds_GJC99888.1_8714	Colletotrichum_higginsianum_IMI_349063_GCA_001672515.1_lcl|CM004461.1_cds_OBR05255.1_11958, Colletotrichum_higginsianum_IMI_349063_GCA_001672515.1_lcl|CM004461.1_cds_OBR05256.1_11959	Colletotrichum_incanum_GCA_001625285.1_lcl|LFIW01001068.1_cds_KZL83750.1_977	Colletotrichum_incanum_GCA_001855235.1_lcl|KV841907.1_cds_OHW96536.1_4729	Colletotrichum_karsti_GCA_011947395.2_lcl|JAATWM020000054.1_cds_KAF9870448.1_10710	Colletotrichum_liriopes_GCA_022179045.1_lcl|BPPX01000026.1_cds_GJC87403.1_10241	Colletotrichum_lupini_GCA_023278565.1_lcl|CP019478.1_cds_UQC87158.1_12612	Colletotrichum_musicola_GCA_014235935.1_lcl|WIGM01000257.1_cds_KAF6831580.1_7280	Colletotrichum_nymphaeae_SA-01_GCA_001563115.1_lcl|JEMN01001656.1_cds_KXH30573.1_12748	Colletotrichum_orbiculare_MAFF_240422_GCA_000350065.2_lcl|AMCV02000065.1_cds_TDZ13337.1_13225	Colletotrichum_orchidophilum_GCA_001831195.1_lcl|MJBS01000015.1_cds_OHF02130.1_3150	Colletotrichum_plurivorum_GCA_014235945.1_lcl|WIGO01000215.1_cds_KAF6823336.1_11474, Colletotrichum_plurivorum_GCA_014235945.1_lcl|WIGO01000215.1_cds_KAF6823337.1_11475	Colletotrichum_salicis_GCA_001563125.1_lcl|JFFI01001791.1_cds_KXH54116.1_9161	Colletotrichum_scovillei_GCA_011075155.1_lcl|JAAJBS010000012.1_cds_KAF4773070.1_13023, Colletotrichum_scovillei_GCA_011075155.1_lcl|JAAJBS010000012.1_cds_KAF4773203.1_13022	Colletotrichum_scovillei_GCA_018906675.1_lcl|JAESDO010000008.1_cds_KAG7066536.1_13499	Colletotrichum_scovillei_GCA_018906765.1_lcl|JAESDN010000008.1_cds_KAG7046769.1_13541	Colletotrichum_scovillei_GCA_018907675.1_lcl|JAESDM010000008.1_cds_KAG7056609.1_13726	Colletotrichum_shisoi_GCA_006783085.1_lcl|PUHP01003676.1_cds_TQN63809.1_11598	Colletotrichum_siamense_GCA_013201745.1_lcl|QPMT01000008.1_cds_KAF4862494.1_3722, Colletotrichum_siamense_GCA_013201745.1_lcl|QPMT01000008.1_cds_KAF4862495.1_3723	Colletotrichum_siamense_GCA_013201755.1_lcl|QPMR01000004.1_cds_KAF4823887.1_1559	Colletotrichum_siamense_GCA_013201795.1_lcl|QPMS01000009.1_cds_KAF4850297.1_3977, Colletotrichum_siamense_GCA_013201795.1_lcl|QPMS01000009.1_cds_KAF4850298.1_3976	Colletotrichum_siamense_GCA_013201865.1_lcl|QPMU01000049.1_cds_KAF4868439.1_12330	Colletotrichum_siamense_GCA_013390195.1_lcl|QPNA01000006.1_cds_KAF5495045.1_9320, Colletotrichum_siamense_GCA_013390195.1_lcl|QPNA01000006.1_cds_KAF5495048.1_9321	Colletotrichum_sidae_GCA_004367935.1_lcl|QAPF01000558.1_cds_TEA10480.1_11144	Colletotrichum_simmondsii_GCA_001563135.1_lcl|JFBX01000863.1_cds_KXH26618.1_12958, Colletotrichum_simmondsii_GCA_001563135.1_lcl|JFBX01000863.1_cds_KXH26619.1_12959	Colletotrichum_sojae_GCA_014235955.1_lcl|WIGN01000211.1_cds_KAF6804348.1_10263	Colletotrichum_spaethianum_GCA_022836535.1_lcl|BQXU01000001.1_cds_GKT39850.1_31
OG0000068	Colletotrichum_abscissum_GCA_023376855.1_lcl|SDAQ01000022.1_cds_KAI3554685.1_5165	Colletotrichum_aenigma_GCA_013390185.1_lcl|QPNB01000002.1_cds_KAF5525219.1_3586	Colletotrichum_asianum_GCA_009806415.1_lcl|WOWK01000068.1_cds_KAF0321758.1_8813, Colletotrichum_asianum_GCA_009806415.1_lcl|WOWK01000247.1_cds_KAF0315016.1_3163	Colletotrichum_camelliae_GCA_011947485.2_lcl|JAATWK020000055.1_cds_KAH0433994.1_11150	Colletotrichum_chlorophyti_GCA_001937105.1_lcl|MPGH01000181.1_cds_OLN85277.1_3199	Colletotrichum_filicis_GCA_023376865.1_lcl|MOOC01000261.1_cds_KAI3527526.1_8862	Colletotrichum_fioriniae_PJ7_GCA_000582985.1_lcl|JARH01000341.1_cds_EXF82032.1_4523	Colletotrichum_fructicola_GCA_009771025.1_lcl|SSNE01000019.1_cds_KAE9576279.1_4843	Colletotrichum_fructicola_GCA_012932255.1_lcl|QLYQ01000021.1_cds_KAF4427119.1_3125	Colletotrichum_fructicola_GCA_013201875.1_lcl|QPMV01000016.1_cds_KAF4899697.1_3659	Colletotrichum_fructicola_GCA_013201905.1_lcl|QPMW01000012.1_cds_KAF4913152.1_3290	Colletotrichum_fructicola_GCA_013201925.1_lcl|QPMY01000008.1_cds_KAF4941018.1_1958	Colletotrichum_fructicola_GCA_013390205.1_lcl|QPMX01000002.1_cds_KAF5508323.1_2469	Colletotrichum_fructicola_Nara_gc5_GCA_000319635.1_lcl|KB021192.1_cds_ELA25075.1_13467	Colletotrichum_fructicola_Nara_gc5_GCA_000319635.2_lcl|ANPB02000001.1_cds_KAF4492895.1_2249	Colletotrichum_gloeosporioides_23_GCA_021432615.1_lcl|MU270211.1_cds_KAH9240357.1_4291	Colletotrichum_gloeosporioides_Cg-14_GCA_000446055.1_lcl|AMYD01000928.1_cds_EQB55479.1_4096	Colletotrichum_gloeosporioides_GCA_011800055.1_lcl|WVTB01000013.1_cds_KAF3810128.1_2241	Colletotrichum_gloeosporioides_g2473.t1	Colletotrichum_graminicola_M1.001_GCA_000149035.1_lcl|GG697380.1_cds_EFQ34408.1_9552, Colletotrichum_graminicola_M1.001_GCA_000149035.1_lcl|GG697380.1_cds_EFQ34409.1_9553	Colletotrichum_higginsianum_GCA_000313795.2_lcl|CACQ02003853.1_cds_CCF40068.1_8350	Colletotrichum_higginsianum_GCA_004920355.1_lcl|MWPZ01000006.1_cds_TIC95692.1_9849	Colletotrichum_higginsianum_GCA_023705605.1_lcl|BPPY01000004.1_cds_GJC96483.1_5309	Colletotrichum_higginsianum_IMI_349063_GCA_001672515.1_lcl|CM004459.1_cds_OBR09443.1_8208	Colletotrichum_incanum_GCA_001625285.1_lcl|LFIW01002705.1_cds_KZL64358.1_9137, Colletotrichum_incanum_GCA_001625285.1_lcl|LFIW01002705.1_cds_KZL64362.1_9138	Colletotrichum_incanum_GCA_001855235.1_lcl|KV841866.1_cds_OHW97389.1_3908, Colletotrichum_incanum_GCA_001855235.1_lcl|KV841866.1_cds_OHW97390.1_3909	Colletotrichum_karsti_GCA_011947395.2_lcl|JAATWM020000018.1_cds_KAF9876215.1_2841	Colletotrichum_liriopes_GCA_022179045.1_lcl|BPPX01000044.1_cds_GJC89739.1_12577, Colletotrichum_liriopes_GCA_022179045.1_lcl|BPPX01000044.1_cds_GJC89740.1_12578	Colletotrichum_lupini_GCA_023278565.1_lcl|CP019471.1_cds_UQC73552.1_196	Colletotrichum_musicola_GCA_014235935.1_lcl|WIGM01000054.1_cds_KAF6842960.1_2538	Colletotrichum_nymphaeae_SA-01_GCA_001563115.1_lcl|JEMN01000001.1_cds_KXH65452.1_14	Colletotrichum_orbiculare_MAFF_240422_GCA_000350065.2_lcl|AMCV02000032.1_cds_TDZ17067.1_10083	Colletotrichum_orchidophilum_GCA_001831195.1_lcl|MJBS01000103.1_cds_OHE94270.1_521	Colletotrichum_plurivorum_GCA_014235945.1_lcl|WIGO01000300.1_cds_KAF6818543.1_13275	Colletotrichum_salicis_GCA_001563125.1_lcl|JFFI01002267.1_cds_KXH38738.1_11573	Colletotrichum_scovillei_GCA_011075155.1_lcl|JAAJBS010000009.1_cds_KAF4776582.1_8922	Colletotrichum_scovillei_GCA_018906675.1_lcl|JAESDO010000007.1_cds_KAG7067171.1_12476	Colletotrichum_scovillei_GCA_018906765.1_lcl|JAESDN010000007.1_cds_KAG7047406.1_12517	Colletotrichum_scovillei_GCA_018907675.1_lcl|JAESDM010000007.1_cds_KAG7059723.1_12724	Colletotrichum_shisoi_GCA_006783085.1_lcl|PUHP01000310.1_cds_TQN71044.1_4360	Colletotrichum_siamense_GCA_013201745.1_lcl|QPMT01000061.1_cds_KAF4847105.1_12892	Colletotrichum_siamense_GCA_013201755.1_lcl|QPMR01000009.1_cds_KAF4821078.1_3393	Colletotrichum_siamense_GCA_013201795.1_lcl|QPMS01000028.1_cds_KAF4841987.1_9040	Colletotrichum_siamense_GCA_013201865.1_lcl|QPMU01000082.1_cds_KAF4863739.1_14439	Colletotrichum_siamense_GCA_013390195.1_lcl|QPNA01000002.1_cds_KAF5511172.1_2380	Colletotrichum_sidae_GCA_004367935.1_lcl|QAPF01000056.1_cds_TEA18953.1_3667	Colletotrichum_simmondsii_GCA_001563135.1_lcl|JFBX01000594.1_cds_KXH33898.1_9007	Colletotrichum_sojae_GCA_014235955.1_lcl|WIGN01000398.1_cds_KAF6795007.1_13545	Colletotrichum_spaethianum_GCA_022836535.1_lcl|BQXU01000016.1_cds_GKT46400.1_6581, Colletotrichum_spaethianum_GCA_022836535.1_lcl|BQXU01000016.1_cds_GKT46401.1_6582
OG0000069	Colletotrichum_abscissum_GCA_023376855.1_lcl|SDAQ01000043.1_cds_KAI3550112.1_7797	Colletotrichum_aenigma_GCA_013390185.1_lcl|QPNB01000008.1_cds_KAF5512576.1_12526	Colletotrichum_asianum_GCA_009806415.1_lcl|WOWK01000103.1_cds_KAF0318900.1_10714	Colletotrichum_camelliae_GCA_011947485.2_lcl|JAATWK020000232.1_cds_KAH0423125.1_6170	Colletotrichum_chlorophyti_GCA_001937105.1_lcl|MPGH01000135.1_cds_OLN86053.1_1819	Colletotrichum_filicis_GCA_023376865.1_lcl|MOOC01000097.1_cds_KAI3535365.1_17266	Colletotrichum_fioriniae_PJ7_GCA_000582985.1_lcl|JARH01000064.1_cds_EXF85792.1_856	Colletotrichum_fructicola_GCA_009771025.1_lcl|SSNE01000012.1_cds_KAE9578311.1_2218	Colletotrichum_fructicola_GCA_012932255.1_lcl|QLYQ01000022.1_cds_KAF4426198.1_9905	Colletotrichum_fructicola_GCA_013201875.1_lcl|QPMV01000103.1_cds_KAF4885784.1_11692	Colletotrichum_fructicola_GCA_013201905.1_lcl|QPMW01000099.1_cds_KAF4893315.1_12714	Colletotrichum_fructicola_GCA_013201925.1_lcl|QPMY01000102.1_cds_KAF4928484.1_12620	Colletotrichum_fructicola_GCA_013390205.1_lcl|QPMX01000008.1_cds_KAF5488183.1_12921	Colletotrichum_fructicola_Nara_gc5_GCA_000319635.1_lcl|KB021333.1_cds_ELA23890.1_14684	Colletotrichum_fructicola_Nara_gc5_GCA_000319635.2_lcl|ANPB02000006.1_cds_KAF4480293.1_11402	Colletotrichum_gloeosporioides_23_GCA_021432615.1_lcl|MU270216.1_cds_KAH9235545.1_9091, Colletotrichum_gloeosporioides_23_GCA_021432615.1_lcl|MU270216.1_cds_KAH9235546.1_9092	Colletotrichum_gloeosporioides_Cg-14_GCA_000446055.1_lcl|AMYD01000173.1_cds_EQB58945.1_620	Colletotrichum_gloeosporioides_GCA_011800055.1_lcl|WVTB01000065.1_cds_KAF3802177.1_10829	Colletotrichum_gloeosporioides_g13316.t1, Colletotrichum_gloeosporioides_g13316.t2	Colletotrichum_graminicola_M1.001_GCA_000149035.1_lcl|GG697345.1_cds_EFQ29554.1_4698, Colletotrichum_graminicola_M1.001_GCA_000149035.1_lcl|GG697345.1_cds_EFQ29555.1_4699	Colletotrichum_higginsianum_GCA_000313795.2_lcl|CACQ02006451.1_cds_CCF43886.1_12168, Colletotrichum_higginsianum_GCA_000313795.2_lcl|CACQ02009386.1_cds_CCF47122.1_15404	Colletotrichum_higginsianum_GCA_004920355.1_lcl|MWPZ01000011.1_cds_TIC90641.1_2439	Colletotrichum_higginsianum_GCA_023705605.1_lcl|BPPY01000010.1_cds_GJD03931.1_12756	Colletotrichum_higginsianum_IMI_349063_GCA_001672515.1_lcl|LTAN01000007.1_cds_OBR05788.1_9908	Colletotrichum_incanum_GCA_001625285.1_lcl|LFIW01000359.1_cds_KZL86871.1_10427	Colletotrichum_incanum_GCA_001855235.1_lcl|KV841838.1_cds_OHW97880.1_3454	Colletotrichum_karsti_GCA_011947395.2_lcl|JAATWM020000041.1_cds_KAF9871889.1_8652	Colletotrichum_liriopes_GCA_022179045.1_lcl|BPPX01000018.1_cds_GJC85615.1_8453, Colletotrichum_liriopes_GCA_022179045.1_lcl|BPPX01000018.1_cds_GJC85616.1_8454, Colletotrichum_liriopes_GCA_022179045.1_lcl|BPPX01000018.1_cds_GJC85617.1_8455	Colletotrichum_lupini_GCA_023278565.1_lcl|CP019480.1_cds_UQC89120.1_14574, Colletotrichum_lupini_GCA_023278565.1_lcl|CP019480.1_cds_UQC89121.1_14575	Colletotrichum_musicola_GCA_014235935.1_lcl|WIGM01000204.1_cds_KAF6834004.1_6320	Colletotrichum_nymphaeae_SA-01_GCA_001563115.1_lcl|JEMN01000890.1_cds_KXH55026.1_3556	Colletotrichum_orbiculare_MAFF_240422_GCA_000350065.2_lcl|AMCV02000025.1_cds_TDZ18261.1_8874	Colletotrichum_orchidophilum_GCA_001831195.1_lcl|MJBS01000077.1_cds_OHE95884.1_12768	Colletotrichum_plurivorum_GCA_014235945.1_lcl|WIGO01000144.1_cds_KAF6827048.1_9311, Colletotrichum_plurivorum_GCA_014235945.1_lcl|WIGO01000144.1_cds_KAF6827049.1_9312	Colletotrichum_salicis_GCA_001563125.1_lcl|JFFI01001731.1_cds_KXH55251.1_8823	Colletotrichum_scovillei_GCA_011075155.1_lcl|JAAJBS010000011.1_cds_KAF4773414.1_12592	Colletotrichum_scovillei_GCA_018906675.1_lcl|JAESDO010000017.1_cds_KAG7060916.1_6922	Colletotrichum_scovillei_GCA_018906765.1_lcl|JAESDN010000017.1_cds_KAG7040872.1_6934	Colletotrichum_scovillei_GCA_018907675.1_lcl|JAESDM010000017.1_cds_KAG7038690.1_6955	Colletotrichum_shisoi_GCA_006783085.1_lcl|PUHP01000314.1_cds_TQN71018.1_4387	Colletotrichum_siamense_GCA_013201745.1_lcl|QPMT01000035.1_cds_KAF4853708.1_9831	Colletotrichum_siamense_GCA_013201755.1_lcl|QPMR01000032.1_cds_KAF4812974.1_8774	Colletotrichum_siamense_GCA_013201795.1_lcl|QPMS01000035.1_cds_KAF4840277.1_10446	Colletotrichum_siamense_GCA_013201865.1_lcl|QPMU01000028.1_cds_KAF4871446.1_9330	Colletotrichum_siamense_GCA_013390195.1_lcl|QPNA01000008.1_cds_KAF5489019.1_12561	Colletotrichum_sidae_GCA_004367935.1_lcl|QAPF01000035.1_cds_TEA20238.1_2488	Colletotrichum_simmondsii_GCA_001563135.1_lcl|JFBX01000219.1_cds_KXH45521.1_3514	Colletotrichum_sojae_GCA_014235955.1_lcl|WIGN01000068.1_cds_KAF6811950.1_5386	Colletotrichum_spaethianum_GCA_022836535.1_lcl|BQXU01000014.1_cds_GKT45978.1_6159, Colletotrichum_spaethianum_GCA_022836535.1_lcl|BQXU01000014.1_cds_GKT45979.1_6160
OG0000070	Colletotrichum_abscissum_GCA_023376855.1_lcl|SDAQ01000053.1_cds_KAI3547469.1_8656, Colletotrichum_abscissum_GCA_023376855.1_lcl|SDAQ01000149.1_cds_KAI3534056.1_13398, Colletotrichum_abscissum_GCA_023376855.1_lcl|SDAQ01000197.1_cds_KAI3530804.1_14384, Colletotrichum_abscissum_GCA_023376855.1_lcl|SDAQ01000205.1_cds_KAI3530403.1_14517, Colletotrichum_abscissum_GCA_023376855.1_lcl|SDAQ01000222.1_cds_…	Colletotrichum_aenigma_GCA_013390185.1_lcl|QPNB01000004.1_cds_KAF5521136.1_7609	Colletotrichum_asianum_GCA_009806415.1_lcl|WOWK01000077.1_cds_KAF0320934.1_8123	Colletotrichum_camelliae_GCA_011947485.2_lcl|JAATWK020000078.1_cds_KAH0431515.1_12910	Colletotrichum_chlorophyti_GCA_001937105.1_lcl|MPGH01000093.1_cds_OLN87462.1_10258	Colletotrichum_filicis_GCA_023376865.1_lcl|MOOC01000036.1_cds_KAI3543569.1_10700	Colletotrichum_fioriniae_PJ7_GCA_000582985.1_lcl|JARH01000491.1_cds_EXF79912.1_6769	Colletotrichum_fructicola_GCA_009771025.1_lcl|SSNE01000028.1_cds_KAE9573510.1_8062	Colletotrichum_fructicola_GCA_012932255.1_lcl|QLYQ01000013.1_cds_KAF4430361.1_14361	Colletotrichum_fructicola_GCA_013201875.1_lcl|QPMV01000007.1_cds_KAF4903039.1_2072	Colletotrichum_fructicola_GCA_013201905.1_lcl|QPMW01000010.1_cds_KAF4913746.1_2664	Colletotrichum_fructicola_GCA_013201925.1_lcl|QPMY01000033.1_cds_KAF4936547.1_6514	Colletotrichum_fructicola_GCA_013390205.1_lcl|QPMX01000004.1_cds_KAF5499906.1_6119	Colletotrichum_fructicola_Nara_gc5_GCA_000319635.1_lcl|KB020887.1_cds_ELA28952.1_9589	Colletotrichum_fructicola_Nara_gc5_GCA_000319635.2_lcl|ANPB02000004.1_cds_KAF4484002.1_6802	Colletotrichum_gloeosporioides_23_GCA_021432615.1_lcl|MU270228.1_cds_KAH9229602.1_14681	Colletotrichum_gloeosporioides_Cg-14_GCA_000446055.1_lcl|AMYD01004236.1_cds_EQB43565.1_15992	Colletotrichum_gloeosporioides_GCA_011800055.1_lcl|WVTB01000073.1_cds_KAF3800724.1_12814	Colletotrichum_gloeosporioides_g6124.t1	Colletotrichum_graminicola_M1.001_GCA_000149035.1_lcl|GG697405.1_cds_EFQ35983.1_11127	Colletotrichum_higginsianum_GCA_000313795.2_lcl|CACQ02000540.1_cds_CCF32797.1_1079	Colletotrichum_higginsianum_GCA_004920355.1_lcl|MWPZ01000003.1_cds_TID02325.1_6731	Colletotrichum_higginsianum_GCA_023705605.1_lcl|BPPY01000013.1_cds_GJD05241.1_14066	Colletotrichum_higginsianum_IMI_349063_GCA_001672515.1_lcl|CM004456.1_cds_OBR14757.1_3483	Colletotrichum_incanum_GCA_001625285.1_lcl|LFIW01000784.1_cds_KZL84810.1_12640	Colletotrichum_incanum_GCA_001855235.1_lcl|KV842203.1_cds_OHW89688.1_11612	Colletotrichum_karsti_GCA_011947395.2_lcl|JAATWM020000022.1_cds_KAF9875264.1_4326	Colletotrichum_liriopes_GCA_022179045.1_lcl|BPPX01000041.1_cds_GJC89428.1_12266	Colletotrichum_lupini_GCA_023278565.1_lcl|CP019474.1_cds_UQC79183.1_4637	Colletotrichum_musicola_GCA_014235935.1_lcl|WIGM01000276.1_cds_KAF6830827.1_7589	Colletotrichum_nymphaeae_SA-01_GCA_001563115.1_lcl|JEMN01000042.1_cds_KXH64937.1_344, Colletotrichum_nymphaeae_SA-01_GCA_001563115.1_lcl|JEMN01000167.1_cds_KXH63662.1_947	Colletotrichum_orbiculare_MAFF_240422_GCA_000350065.2_lcl|AMCV02000005.1_cds_TDZ23544.1_3553	Colletotrichum_orchidophilum_GCA_001831195.1_lcl|MJBS01000172.1_cds_OHE91743.1_4108, Colletotrichum_orchidophilum_GCA_001831195.1_lcl|MJBS01000186.1_cds_OHE91414.1_4506	Colletotrichum_plurivorum_GCA_014235945.1_lcl|WIGO01000030.1_cds_KAF6836715.1_3508	Colletotrichum_salicis_GCA_001563125.1_lcl|JFFI01000101.1_cds_KXH69381.1_311, Colletotrichum_salicis_GCA_001563125.1_lcl|JFFI01002626.1_cds_KXH28332.1_13020	Colletotrichum_scovillei_GCA_011075155.1_lcl|JAAJBS010000003.1_cds_KAF4782977.1_2385, Colletotrichum_scovillei_GCA_011075155.1_lcl|JAAJBS010000015.1_cds_KAF4772762.1_13365	Colletotrichum_scovillei_GCA_018906675.1_lcl|JAESDO010000003.1_cds_KAG7071233.1_7192, Colletotrichum_scovillei_GCA_018906675.1_lcl|JAESDO010000020.1_cds_KAG7060731.1_7154	Colletotrichum_scovillei_GCA_018906765.1_lcl|JAESDN010000003.1_cds_KAG7052940.1_7219, Colletotrichum_scovillei_GCA_018906765.1_lcl|JAESDN010000020.1_cds_KAG7040685.1_7181, Colletotrichum_scovillei_GCA_018906765.1_lcl|JAESDN010000020.1_cds_KAG7040687.1_7180	Colletotrichum_scovillei_GCA_018907675.1_lcl|JAESDM010000003.1_cds_KAG7079459.1_7383, Colletotrichum_scovillei_GCA_018907675.1_lcl|JAESDM010000020.1_cds_KAG7038440.1_7312	Colletotrichum_shisoi_GCA_006783085.1_lcl|PUHP01000937.1_cds_TQN67359.1_8049	Colletotrichum_siamense_GCA_013201745.1_lcl|QPMT01000015.1_cds_KAF4859713.1_5796	Colletotrichum_siamense_GCA_013201755.1_lcl|QPMR01000036.1_cds_KAF4812118.1_9415	Colletotrichum_siamense_GCA_013201795.1_lcl|QPMS01000019.1_cds_KAF4845042.1_7145	Colletotrichum_siamense_GCA_013201865.1_lcl|QPMU01000084.1_cds_KAF4863679.1_14487	Colletotrichum_siamense_GCA_013390195.1_lcl|QPNA01000004.1_cds_KAF5500414.1_5956	Colletotrichum_sidae_GCA_004367935.1_lcl|QAPF01000007.1_cds_TEA22281.1_521	Colletotrichum_simmondsii_GCA_001563135.1_lcl|JFBX01000290.1_cds_KXH42891.1_4820	Colletotrichum_sojae_GCA_014235955.1_lcl|WIGN01000103.1_cds_KAF6809301.1_6984	Colletotrichum_spaethianum_GCA_022836535.1_lcl|BQXU01000020.1_cds_GKT47566.1_7747
OG0000071	Colletotrichum_abscissum_GCA_023376855.1_lcl|SDAQ01000115.1_cds_KAI3537337.1_12197	Colletotrichum_aenigma_GCA_013390185.1_lcl|QPNB01000002.1_cds_KAF5525494.1_3670, Colletotrichum_aenigma_GCA_013390185.1_lcl|QPNB01000002.1_cds_KAF5526480.1_3669	Colletotrichum_asianum_GCA_009806415.1_lcl|WOWK01000033.1_cds_KAF0325981.1_3900		Colletotrichum_chlorophyti_GCA_001937105.1_lcl|MPGH01000181.1_cds_OLN85238.1_3150, Colletotrichum_chlorophyti_GCA_001937105.1_lcl|MPGH01000181.1_cds_OLN85303.1_3149	Colletotrichum_filicis_GCA_023376865.1_lcl|MOOC01000024.1_cds_KAI3545822.1_8182, Colletotrichum_filicis_GCA_023376865.1_lcl|MOOC01000024.1_cds_KAI3545823.1_8183	Colletotrichum_fioriniae_PJ7_GCA_000582985.1_lcl|JARH01000435.1_cds_EXF80507.1_6150	Colletotrichum_fructicola_GCA_009771025.1_lcl|SSNE01000019.1_cds_KAE9576047.1_4935	Colletotrichum_fructicola_GCA_012932255.1_lcl|QLYQ01000021.1_cds_KAF4427191.1_3044	Colletotrichum_fructicola_GCA_013201875.1_lcl|QPMV01000033.1_cds_KAF4895205.1_6136, Colletotrichum_fructicola_GCA_013201875.1_lcl|QPMV01000033.1_cds_KAF4895208.1_6135	Colletotrichum_fructicola_GCA_013201905.1_lcl|QPMW01000012.1_cds_KAF4913082.1_3206, Colletotrichum_fructicola_GCA_013201905.1_lcl|QPMW01000012.1_cds_KAF4913083.1_3207	Colletotrichum_fructicola_GCA_013201925.1_lcl|QPMY01000008.1_cds_KAF4941082.1_2042, Colletotrichum_fructicola_GCA_013201925.1_lcl|QPMY01000008.1_cds_KAF4941083.1_2043	Colletotrichum_fructicola_GCA_013390205.1_lcl|QPMX01000002.1_cds_KAF5509291.1_2385	Colletotrichum_fructicola_Nara_gc5_GCA_000319635.1_lcl|KB020585.1_cds_ELA35039.1_3464	Colletotrichum_fructicola_Nara_gc5_GCA_000319635.2_lcl|ANPB02000001.1_cds_KAF4492073.1_2333	Colletotrichum_gloeosporioides_23_GCA_021432615.1_lcl|MU270211.1_cds_KAH9240463.1_4397, Colletotrichum_gloeosporioides_23_GCA_021432615.1_lcl|MU270211.1_cds_KAH9240464.1_4398	Colletotrichum_gloeosporioides_Cg-14_GCA_000446055.1_lcl|AMYD01001569.1_cds_EQB52582.1_6985, Colletotrichum_gloeosporioides_Cg-14_GCA_000446055.1_lcl|AMYD01001569.1_cds_EQB52583.1_6986	Colletotrichum_gloeosporioides_GCA_011800055.1_lcl|WVTB01000013.1_cds_KAF3810205.1_2320	Colletotrichum_gloeosporioides_g2390.t1, Colletotrichum_gloeosporioides_g2390.t2, Colletotrichum_gloeosporioides_g2390.t3	Colletotrichum_graminicola_M1.001_GCA_000149035.1_lcl|GG697348.1_cds_EFQ30268.1_5412	Colletotrichum_higginsianum_GCA_000313795.2_lcl|CACQ02000491.1_cds_CCF32648.1_930	Colletotrichum_higginsianum_GCA_004920355.1_lcl|MWPZ01000006.1_cds_TIC95320.1_9973	Colletotrichum_higginsianum_GCA_023705605.1_lcl|BPPY01000004.1_cds_GJC96628.1_5454	Colletotrichum_higginsianum_IMI_349063_GCA_001672515.1_lcl|CM004459.1_cds_OBR09309.1_8074		Colletotrichum_incanum_GCA_001855235.1_lcl|KV841816.1_cds_OHW98585.1_2648	Colletotrichum_karsti_GCA_011947395.2_lcl|JAATWM020000018.1_cds_KAF9876237.1_2863	Colletotrichum_liriopes_GCA_022179045.1_lcl|BPPX01000027.1_cds_GJC87511.1_10349	Colletotrichum_lupini_GCA_023278565.1_lcl|CP019471.1_cds_UQC73645.1_289	Colletotrichum_musicola_GCA_014235935.1_lcl|WIGM01000052.1_cds_KAF6843071.1_2488	Colletotrichum_nymphaeae_SA-01_GCA_001563115.1_lcl|JEMN01001641.1_cds_KXH30915.1_12587	Colletotrichum_orbiculare_MAFF_240422_GCA_000350065.2_lcl|AMCV02000032.1_cds_TDZ16919.1_10039	Colletotrichum_orchidophilum_GCA_001831195.1_lcl|MJBS01000051.1_cds_OHE97981.1_10203, Colletotrichum_orchidophilum_GCA_001831195.1_lcl|MJBS01000051.1_cds_OHE97982.1_10204	Colletotrichum_plurivorum_GCA_014235945.1_lcl|WIGO01000008.1_cds_KAF6840194.1_1217	Colletotrichum_salicis_GCA_001563125.1_lcl|JFFI01001510.1_cds_KXH59391.1_7506, Colletotrichum_salicis_GCA_001563125.1_lcl|JFFI01001510.1_cds_KXH59392.1_7507	Colletotrichum_scovillei_GCA_011075155.1_lcl|JAAJBS010000009.1_cds_KAF4776685.1_8986	Colletotrichum_scovillei_GCA_018906675.1_lcl|JAESDO010000007.1_cds_KAG7067231.1_12554, Colletotrichum_scovillei_GCA_018906675.1_lcl|JAESDO010000007.1_cds_KAG7067235.1_12553	Colletotrichum_scovillei_GCA_018906765.1_lcl|JAESDN010000007.1_cds_KAG7047466.1_12595, Colletotrichum_scovillei_GCA_018906765.1_lcl|JAESDN010000007.1_cds_KAG7047470.1_12594	Colletotrichum_scovillei_GCA_018907675.1_lcl|JAESDM010000007.1_cds_KAG7059784.1_12802, Colletotrichum_scovillei_GCA_018907675.1_lcl|JAESDM010000007.1_cds_KAG7059788.1_12801	Colletotrichum_shisoi_GCA_006783085.1_lcl|PUHP01000195.1_cds_TQN72177.1_3226	Colletotrichum_siamense_GCA_013201745.1_lcl|QPMT01000029.1_cds_KAF4855751.1_8895	Colletotrichum_siamense_GCA_013201755.1_lcl|QPMR01000009.1_cds_KAF4820991.1_3477	Colletotrichum_siamense_GCA_013201795.1_lcl|QPMS01000056.1_cds_KAF4834093.1_13153	Colletotrichum_siamense_GCA_013201865.1_lcl|QPMU01000046.1_cds_KAF4868808.1_12017, Colletotrichum_siamense_GCA_013201865.1_lcl|QPMU01000046.1_cds_KAF4868829.1_12018		Colletotrichum_sidae_GCA_004367935.1_lcl|QAPF01000127.1_cds_TEA15742.1_6677	Colletotrichum_simmondsii_GCA_001563135.1_lcl|JFBX01000926.1_cds_KXH25025.1_13798		Colletotrichum_spaethianum_GCA_022836535.1_lcl|BQXU01000016.1_cds_GKT46526.1_6707
OG0000072	Colletotrichum_abscissum_GCA_023376855.1_lcl|SDAQ01000129.1_cds_KAI3535894.1_12778, Colletotrichum_abscissum_GCA_023376855.1_lcl|SDAQ01000129.1_cds_KAI3535895.1_12779	Colletotrichum_aenigma_GCA_013390185.1_lcl|QPNB01000005.1_cds_KAF5520405.1_8947	Colletotrichum_asianum_GCA_009806415.1_lcl|WOWK01000034.1_cds_KAF0325814.1_9067	Colletotrichum_camelliae_GCA_011947485.2_lcl|JAATWK020000093.1_cds_KAH0430418.1_14003		Colletotrichum_filicis_GCA_023376865.1_lcl|MOOC01000019.1_cds_KAI3547056.1_5982	Colletotrichum_fioriniae_PJ7_GCA_000582985.1_lcl|JARH01000344.1_cds_EXF81944.1_4753, Colletotrichum_fioriniae_PJ7_GCA_000582985.1_lcl|JARH01000344.1_cds_EXF81945.1_4754	Colletotrichum_fructicola_GCA_009771025.1_lcl|SSNE01000001.1_cds_KAE9583953.1_199, Colletotrichum_fructicola_GCA_009771025.1_lcl|SSNE01000001.1_cds_KAE9583954.1_198	Colletotrichum_fructicola_GCA_012932255.1_lcl|QLYQ01000590.1_cds_KAF4414269.1_14269, Colletotrichum_fructicola_GCA_012932255.1_lcl|QLYQ01000590.1_cds_KAF4414319.1_14270	Colletotrichum_fructicola_GCA_013201875.1_lcl|QPMV01000040.1_cds_KAF4893674.1_6923, Colletotrichum_fructicola_GCA_013201875.1_lcl|QPMV01000040.1_cds_KAF4893675.1_6922	Colletotrichum_fructicola_GCA_013201905.1_lcl|QPMW01000055.1_cds_KAF4901987.1_9546, Colletotrichum_fructicola_GCA_013201905.1_lcl|QPMW01000055.1_cds_KAF4901988.1_9545	Colletotrichum_fructicola_GCA_013201925.1_lcl|QPMY01000056.1_cds_KAF4933946.1_9086, Colletotrichum_fructicola_GCA_013201925.1_lcl|QPMY01000056.1_cds_KAF4933947.1_9085	Colletotrichum_fructicola_GCA_013390205.1_lcl|QPMX01000005.1_cds_KAF5495986.1_9212, Colletotrichum_fructicola_GCA_013390205.1_lcl|QPMX01000005.1_cds_KAF5496242.1_9213	Colletotrichum_fructicola_Nara_gc5_GCA_000319635.1_lcl|KB020741.1_cds_ELA31586.1_6888	Colletotrichum_fructicola_Nara_gc5_GCA_000319635.2_lcl|ANPB02000003.1_cds_KAF4486140.1_4821, Colletotrichum_fructicola_Nara_gc5_GCA_000319635.2_lcl|ANPB02000003.1_cds_KAF4486141.1_4820	Colletotrichum_gloeosporioides_23_GCA_021432615.1_lcl|MU270221.1_cds_KAH9232084.1_12132, Colletotrichum_gloeosporioides_23_GCA_021432615.1_lcl|MU270221.1_cds_KAH9232085.1_12133	Colletotrichum_gloeosporioides_Cg-14_GCA_000446055.1_lcl|AMYD01002105.1_cds_EQB50206.1_9366	Colletotrichum_gloeosporioides_GCA_011800055.1_lcl|WVTB01000024.1_cds_KAF3808073.1_4427	Colletotrichum_gloeosporioides_g7978.t1, Colletotrichum_gloeosporioides_g7978.t2			Colletotrichum_higginsianum_GCA_004920355.1_lcl|MWPZ01000012.1_cds_TIC90097.1_2912	Colletotrichum_higginsianum_GCA_023705605.1_lcl|BPPY01000010.1_cds_GJD03381.1_12206	Colletotrichum_higginsianum_IMI_349063_GCA_001672515.1_lcl|CM004462.1_cds_OBR04257.1_13384	Colletotrichum_incanum_GCA_001625285.1_lcl|LFIW01000874.1_cds_KZL84481.1_181		Colletotrichum_karsti_GCA_011947395.2_lcl|JAATWM020000063.1_cds_KAF9869848.1_11634	Colletotrichum_liriopes_GCA_022179045.1_lcl|BPPX01000025.1_cds_GJC87124.1_9962	Colletotrichum_lupini_GCA_023278565.1_lcl|CP019477.1_cds_UQC84057.1_9511	Colletotrichum_musicola_GCA_014235935.1_lcl|WIGM01000653.1_cds_KAF6817549.1_12085	Colletotrichum_nymphaeae_SA-01_GCA_001563115.1_lcl|JEMN01001852.1_cds_KXH25612.1_14282, Colletotrichum_nymphaeae_SA-01_GCA_001563115.1_lcl|JEMN01001852.1_cds_KXH25613.1_14283	Colletotrichum_orbiculare_MAFF_240422_GCA_000350065.2_lcl|AMCV02000037.1_cds_TDZ16021.1_11010		Colletotrichum_plurivorum_GCA_014235945.1_lcl|WIGO01000116.1_cds_KAF6828846.1_8283	Colletotrichum_salicis_GCA_001563125.1_lcl|JFFI01001516.1_cds_KXH59340.1_7547, Colletotrichum_salicis_GCA_001563125.1_lcl|JFFI01001516.1_cds_KXH59341.1_7548	Colletotrichum_scovillei_GCA_011075155.1_lcl|JAAJBS010000001.1_cds_KAF4785949.1_1142	Colletotrichum_scovillei_GCA_018906675.1_lcl|JAESDO010000006.1_cds_KAG7067834.1_11418, Colletotrichum_scovillei_GCA_018906675.1_lcl|JAESDO010000006.1_cds_KAG7067840.1_11417	Colletotrichum_scovillei_GCA_018906765.1_lcl|JAESDN010000006.1_cds_KAG7048067.1_11455	Colletotrichum_scovillei_GCA_018907675.1_lcl|JAESDM010000006.1_cds_KAG7065232.1_11662, Colletotrichum_scovillei_GCA_018907675.1_lcl|JAESDM010000006.1_cds_KAG7065238.1_11661	Colletotrichum_shisoi_GCA_006783085.1_lcl|PUHP01002558.1_cds_TQN64286.1_11121	Colletotrichum_siamense_GCA_013201745.1_lcl|QPMT01000075.1_cds_KAF4844720.1_13833	Colletotrichum_siamense_GCA_013201755.1_lcl|QPMR01000021.1_cds_KAF4815941.1_6755, Colletotrichum_siamense_GCA_013201755.1_lcl|QPMR01000021.1_cds_KAF4815942.1_6754	Colletotrichum_siamense_GCA_013201795.1_lcl|QPMS01000067.1_cds_KAF4831740.1_13914	Colletotrichum_siamense_GCA_013201865.1_lcl|QPMU01000034.1_cds_KAF4870439.1_10439, Colletotrichum_siamense_GCA_013201865.1_lcl|QPMU01000034.1_cds_KAF4870440.1_10438	Colletotrichum_siamense_GCA_013390195.1_lcl|QPNA01000005.1_cds_KAF5497662.1_7737, Colletotrichum_siamense_GCA_013390195.1_lcl|QPNA01000005.1_cds_KAF5497665.1_7738	Colletotrichum_sidae_GCA_004367935.1_lcl|QAPF01000059.1_cds_TEA18764.1_3915	Colletotrichum_simmondsii_GCA_001563135.1_lcl|JFBX01000555.1_cds_KXH35644.1_7976, Colletotrichum_simmondsii_GCA_001563135.1_lcl|JFBX01000555.1_cds_KXH35645.1_7977	Colletotrichum_sojae_GCA_014235955.1_lcl|WIGN01000380.1_cds_KAF6795900.1_13315
OG0000073	Colletotrichum_abscissum_GCA_023376855.1_lcl|SDAQ01000011.1_cds_KAI3556616.1_3056, Colletotrichum_abscissum_GCA_023376855.1_lcl|SDAQ01000014.1_cds_KAI3555987.1_3695					Colletotrichum_filicis_GCA_023376865.1_lcl|MOOC01000021.1_cds_KAI3546548.1_7078, Colletotrichum_filicis_GCA_023376865.1_lcl|MOOC01000033.1_cds_KAI3544097.1_10310	Colletotrichum_fioriniae_PJ7_GCA_000582985.1_lcl|JARH01000997.1_cds_EXF74298.1_12340, Colletotrichum_fioriniae_PJ7_GCA_000582985.1_lcl|JARH01001000.1_cds_EXF74258.1_12407													Colletotrichum_graminicola_M1.001_GCA_000149035.1_lcl|GG697375.1_cds_EFQ33949.1_9093	Colletotrichum_higginsianum_GCA_000313795.2_lcl|CACQ02001549.1_cds_CCF35465.1_3747, Colletotrichum_higginsianum_GCA_000313795.2_lcl|CACQ02003929.1_cds_CCF40199.1_8481, Colletotrichum_higginsianum_GCA_000313795.2_lcl|CACQ02006197.1_cds_CCF43561.1_11843	Colletotrichum_higginsianum_GCA_004920355.1_lcl|MWPZ01000002.1_cds_TID03838.1_4379, Colletotrichum_higginsianum_GCA_004920355.1_lcl|MWPZ01000004.1_cds_TIC99532.1_6952	Colletotrichum_higginsianum_GCA_023705605.1_lcl|BPPY01000001.1_cds_GJC92022.1_848, Colletotrichum_higginsianum_GCA_023705605.1_lcl|BPPY01000002.1_cds_GJC94526.1_3352	Colletotrichum_higginsianum_IMI_349063_GCA_001672515.1_lcl|CM004455.1_cds_OBR15705.1_885, Colletotrichum_higginsianum_IMI_349063_GCA_001672515.1_lcl|CM004457.1_cds_OBR12852.1_5148	Colletotrichum_incanum_GCA_001625285.1_lcl|LFIW01000717.1_cds_KZL85167.1_12187, Colletotrichum_incanum_GCA_001625285.1_lcl|LFIW01002369.1_cds_KZL72544.1_7180	Colletotrichum_incanum_GCA_001855235.1_lcl|KV841832.1_cds_OHW98056.1_3200, Colletotrichum_incanum_GCA_001855235.1_lcl|KV841969.1_cds_OHW95781.1_5469	Colletotrichum_karsti_GCA_011947395.2_lcl|JAATWM020000005.1_cds_KAF9880065.1_9805, Colletotrichum_karsti_GCA_011947395.2_lcl|JAATWM020000008.1_cds_KAF9879166.1_12774	Colletotrichum_liriopes_GCA_022179045.1_lcl|BPPX01000003.1_cds_GJC78780.1_1618, Colletotrichum_liriopes_GCA_022179045.1_lcl|BPPX01000013.1_cds_GJC83971.1_6809, Colletotrichum_liriopes_GCA_022179045.1_lcl|BPPX01000013.1_cds_GJC83972.1_6810	Colletotrichum_lupini_GCA_023278565.1_lcl|CP019475.1_cds_UQC80340.1_5794, Colletotrichum_lupini_GCA_023278565.1_lcl|CP019480.1_cds_UQC90160.1_15614	Colletotrichum_musicola_GCA_014235935.1_lcl|WIGM01001029.1_cds_KAF6806351.1_14385	Colletotrichum_nymphaeae_SA-01_GCA_001563115.1_lcl|JEMN01001031.1_cds_KXH51135.1_4835, Colletotrichum_nymphaeae_SA-01_GCA_001563115.1_lcl|JEMN01001120.1_cds_KXH47492.1_6261	Colletotrichum_orbiculare_MAFF_240422_GCA_000350065.2_lcl|AMCV02000005.1_cds_TDZ24124.1_2589, Colletotrichum_orbiculare_MAFF_240422_GCA_000350065.2_lcl|AMCV02000018.1_cds_TDZ20101.1_7163		Colletotrichum_plurivorum_GCA_014235945.1_lcl|WIGO01000292.1_cds_KAF6819056.1_13150	Colletotrichum_salicis_GCA_001563125.1_lcl|JFFI01000544.1_cds_KXH67086.1_2592, Colletotrichum_salicis_GCA_001563125.1_lcl|JFFI01002594.1_cds_KXH29449.1_12867	Colletotrichum_scovillei_GCA_011075155.1_lcl|JAAJBS010000004.1_cds_KAF4782115.1_4413, Colletotrichum_scovillei_GCA_011075155.1_lcl|JAAJBS010000011.1_cds_KAF4773760.1_11815	Colletotrichum_scovillei_GCA_018906675.1_lcl|JAESDO010000002.1_cds_KAG7075466.1_3994, Colletotrichum_scovillei_GCA_018906675.1_lcl|JAESDO010000005.1_cds_KAG7069708.1_11209	Colletotrichum_scovillei_GCA_018906765.1_lcl|JAESDN010000002.1_cds_KAG7056020.1_4003, Colletotrichum_scovillei_GCA_018906765.1_lcl|JAESDN010000005.1_cds_KAG7050664.1_11244	Colletotrichum_scovillei_GCA_018907675.1_lcl|JAESDM010000002.1_cds_KAG7082549.1_4010, Colletotrichum_scovillei_GCA_018907675.1_lcl|JAESDM010000005.1_cds_KAG7073654.1_11435	Colletotrichum_shisoi_GCA_006783085.1_lcl|PUHP01000227.1_cds_TQN71850.1_3559, Colletotrichum_shisoi_GCA_006783085.1_lcl|PUHP01003690.1_cds_TQN63807.1_11600						Colletotrichum_sidae_GCA_004367935.1_lcl|QAPF01000061.1_cds_TEA18666.1_3967, Colletotrichum_sidae_GCA_004367935.1_lcl|QAPF01001051.1_cds_TEA07494.1_11630	Colletotrichum_simmondsii_GCA_001563135.1_lcl|JFBX01000064.1_cds_KXH51468.1_949, Colletotrichum_simmondsii_GCA_001563135.1_lcl|JFBX01000625.1_cds_KXH33064.1_9609	Colletotrichum_sojae_GCA_014235955.1_lcl|WIGN01000228.1_cds_KAF6803774.1_10668	Colletotrichum_spaethianum_GCA_022836535.1_lcl|BQXU01000068.1_cds_GKT52465.1_12646, Colletotrichum_spaethianum_GCA_022836535.1_lcl|BQXU01000068.1_cds_GKT52466.1_12647
OG0000074	Colletotrichum_abscissum_GCA_023376855.1_lcl|SDAQ01000094.1_cds_KAI3539954.1_11238	Colletotrichum_aenigma_GCA_013390185.1_lcl|QPNB01000002.1_cds_KAF5524913.1_3508	Colletotrichum_asianum_GCA_009806415.1_lcl|WOWK01000042.1_cds_KAF0324712.1_4935		Colletotrichum_chlorophyti_GCA_001937105.1_lcl|MPGH01000132.1_cds_OLN86251.1_1594	Colletotrichum_filicis_GCA_023376865.1_lcl|MOOC01000002.1_cds_KAI3551864.1_6409	Colletotrichum_fioriniae_PJ7_GCA_000582985.1_lcl|JARH01000224.1_cds_EXF83678.1_3114	Colletotrichum_fructicola_GCA_009771025.1_lcl|SSNE01000019.1_cds_KAE9576059.1_4752	Colletotrichum_fructicola_GCA_012932255.1_lcl|QLYQ01000036.1_cds_KAF4421100.1_15497	Colletotrichum_fructicola_GCA_013201875.1_lcl|QPMV01000016.1_cds_KAF4899648.1_3741	Colletotrichum_fructicola_GCA_013201905.1_lcl|QPMW01000061.1_cds_KAF4900360.1_10102	Colletotrichum_fructicola_GCA_013201925.1_lcl|QPMY01000146.1_cds_KAF4924590.1_14429	Colletotrichum_fructicola_GCA_013390205.1_lcl|QPMX01000002.1_cds_KAF5509421.1_2550	Colletotrichum_fructicola_Nara_gc5_GCA_000319635.1_lcl|KB021365.1_cds_ELA23621.1_14956	Colletotrichum_fructicola_Nara_gc5_GCA_000319635.2_lcl|ANPB02000001.1_cds_KAF4490682.1_2164	Colletotrichum_gloeosporioides_23_GCA_021432615.1_lcl|MU270211.1_cds_KAH9240251.1_4185	Colletotrichum_gloeosporioides_Cg-14_GCA_000446055.1_lcl|AMYD01002320.1_cds_EQB49472.1_10095	Colletotrichum_gloeosporioides_GCA_011800055.1_lcl|WVTB01000013.1_cds_KAF3810045.1_2155	Colletotrichum_gloeosporioides_g2553.t1	Colletotrichum_graminicola_M1.001_GCA_000149035.1_lcl|GG697337.1_cds_EFQ27243.1_2387, Colletotrichum_graminicola_M1.001_GCA_000149035.1_lcl|GG697348.1_cds_EFQ30204.1_5348	Colletotrichum_higginsianum_GCA_000313795.2_lcl|CACQ02003852.1_cds_CCF40067.1_8349, Colletotrichum_higginsianum_GCA_000313795.2_lcl|CACQ02004719.1_cds_CCF41475.1_9757, Colletotrichum_higginsianum_GCA_000313795.2_lcl|CACQ02007779.1_cds_CCF45470.1_13752, Colletotrichum_higginsianum_GCA_000313795.2_lcl|CACQ02009247.1_cds_CCF46991.1_15273	Colletotrichum_higginsianum_GCA_004920355.1_lcl|MWPZ01000002.1_cds_TID05119.1_3623, Colletotrichum_higginsianum_GCA_004920355.1_lcl|MWPZ01000006.1_cds_TIC95388.1_10035	Colletotrichum_higginsianum_GCA_023705605.1_lcl|BPPY01000001.1_cds_GJC91207.1_33, Colletotrichum_higginsianum_GCA_023705605.1_lcl|BPPY01000004.1_cds_GJC96701.1_5527	Colletotrichum_higginsianum_IMI_349063_GCA_001672515.1_lcl|CM004455.1_cds_OBR16562.1_1742, Colletotrichum_higginsianum_IMI_349063_GCA_001672515.1_lcl|CM004459.1_cds_OBR09245.1_8010	Colletotrichum_incanum_GCA_001625285.1_lcl|LFIW01000702.1_cds_KZL85250.1_12094, Colletotrichum_incanum_GCA_001625285.1_lcl|LFIW01002029.1_cds_KZL79694.1_5358	Colletotrichum_incanum_GCA_001855235.1_lcl|KV841747.1_cds_OHX01239.1_43, Colletotrichum_incanum_GCA_001855235.1_lcl|KV841937.1_cds_OHW96159.1_5101	Colletotrichum_karsti_GCA_011947395.2_lcl|JAATWM020000018.1_cds_KAF9876395.1_3021	Colletotrichum_liriopes_GCA_022179045.1_lcl|BPPX01000001.1_cds_GJC77199.1_37, Colletotrichum_liriopes_GCA_022179045.1_lcl|BPPX01000027.1_cds_GJC87574.1_10412	Colletotrichum_lupini_GCA_023278565.1_lcl|CP019471.1_cds_UQC73834.1_478	Colletotrichum_musicola_GCA_014235935.1_lcl|WIGM01000600.1_cds_KAF6820105.1_11611	Colletotrichum_nymphaeae_SA-01_GCA_001563115.1_lcl|JEMN01001627.1_cds_KXH31184.1_12443	Colletotrichum_orbiculare_MAFF_240422_GCA_000350065.2_lcl|AMCV02000002.1_cds_TDZ25374.1_1647	Colletotrichum_orchidophilum_GCA_001831195.1_lcl|MJBS01000012.1_cds_OHF02578.1_1645	Colletotrichum_plurivorum_GCA_014235945.1_lcl|WIGO01000008.1_cds_KAF6840310.1_1333	Colletotrichum_salicis_GCA_001563125.1_lcl|JFFI01002519.1_cds_KXH31162.1_12546					Colletotrichum_shisoi_GCA_006783085.1_lcl|PUHP01001107.1_cds_TQN66771.1_8636, Colletotrichum_shisoi_GCA_006783085.1_lcl|PUHP01008875.1_cds_TQN63571.1_11836	Colletotrichum_siamense_GCA_013201745.1_lcl|QPMT01000060.1_cds_KAF4847187.1_12810	Colletotrichum_siamense_GCA_013201755.1_lcl|QPMR01000009.1_cds_KAF4821008.1_3313	Colletotrichum_siamense_GCA_013201795.1_lcl|QPMS01000028.1_cds_KAF4841929.1_9123	Colletotrichum_siamense_GCA_013201865.1_lcl|QPMU01000039.1_cds_KAF4869801.1_11059	Colletotrichum_siamense_GCA_013390195.1_lcl|QPNA01000002.1_cds_KAF5510074.1_2460	Colletotrichum_sidae_GCA_004367935.1_lcl|QAPF01000152.1_cds_TEA14852.1_7465	Colletotrichum_simmondsii_GCA_001563135.1_lcl|JFBX01000359.1_cds_KXH40830.1_5530	Colletotrichum_sojae_GCA_014235955.1_lcl|WIGN01000296.1_cds_KAF6801075.1_12023	Colletotrichum_spaethianum_GCA_022836535.1_lcl|BQXU01000016.1_cds_GKT46591.1_6772
OG0000075	Colletotrichum_abscissum_GCA_023376855.1_lcl|SDAQ01000302.1_cds_KAI3527551.1_15343	Colletotrichum_aenigma_GCA_013390185.1_lcl|QPNB01000002.1_cds_KAF5525092.1_3227	Colletotrichum_asianum_GCA_009806415.1_lcl|WOWK01000019.1_cds_KAF0328068.1_16392	Colletotrichum_camelliae_GCA_011947485.2_lcl|JAATWK020000140.1_cds_KAH0427056.1_2543	Colletotrichum_chlorophyti_GCA_001937105.1_lcl|MPGH01000037.1_cds_OLN95299.1_6723	Colletotrichum_filicis_GCA_023376865.1_lcl|MOOC01000084.1_cds_KAI3536606.1_16291	Colletotrichum_fioriniae_PJ7_GCA_000582985.1_lcl|JARH01000410.1_cds_EXF80989.1_5697	Colletotrichum_fructicola_GCA_009771025.1_lcl|SSNE01000027.1_cds_KAE9573843.1_7832	Colletotrichum_fructicola_GCA_012932255.1_lcl|QLYQ01000593.1_cds_KAF4413516.1_9135	Colletotrichum_fructicola_GCA_013201875.1_lcl|QPMV01000175.1_cds_KAF4882642.1_14357	Colletotrichum_fructicola_GCA_013201905.1_lcl|QPMW01000155.1_cds_KAF4887654.1_14764	Colletotrichum_fructicola_GCA_013201925.1_lcl|QPMY01000085.1_cds_KAF4930786.1_11569	Colletotrichum_fructicola_GCA_013390205.1_lcl|QPMX01000002.1_cds_KAF5508637.1_2833	Colletotrichum_fructicola_Nara_gc5_GCA_000319635.1_lcl|KB020594.1_cds_ELA34836.1_3638	Colletotrichum_fructicola_Nara_gc5_GCA_000319635.2_lcl|ANPB02000005.1_cds_KAF4483241.1_8899	Colletotrichum_gloeosporioides_23_GCA_021432615.1_lcl|MU270211.1_cds_KAH9239918.1_3852	Colletotrichum_gloeosporioides_Cg-14_GCA_000446055.1_lcl|AMYD01000138.1_cds_EQB59087.1_482, Colletotrichum_gloeosporioides_Cg-14_GCA_000446055.1_lcl|AMYD01003643.1_cds_EQB45782.1_13781	Colletotrichum_gloeosporioides_GCA_011800055.1_lcl|WVTB01000074.1_cds_KAF3800535.1_12925	Colletotrichum_gloeosporioides_g2849.t1, Colletotrichum_gloeosporioides_g2849.t2	Colletotrichum_graminicola_M1.001_GCA_000149035.1_lcl|GG697360.1_cds_EFQ32199.1_7343	Colletotrichum_higginsianum_GCA_000313795.2_lcl|CACQ02009801.1_cds_CCF47508.1_15790	Colletotrichum_higginsianum_GCA_004920355.1_lcl|MWPZ01000005.1_cds_TIC97861.1_8641	Colletotrichum_higginsianum_GCA_023705605.1_lcl|BPPY01000008.1_cds_GJD02020.1_10845, Colletotrichum_higginsianum_GCA_023705605.1_lcl|BPPY01000008.1_cds_GJD02021.1_10846	Colletotrichum_higginsianum_IMI_349063_GCA_001672515.1_lcl|CM004462.1_cds_OBR03631.1_12758, Colletotrichum_higginsianum_IMI_349063_GCA_001672515.1_lcl|CM004462.1_cds_OBR03632.1_12759	Colletotrichum_incanum_GCA_001625285.1_lcl|LFIW01001831.1_cds_KZL80678.1_4191	Colletotrichum_incanum_GCA_001855235.1_lcl|KV842104.1_cds_OHW92067.1_9185	Colletotrichum_karsti_GCA_011947395.2_lcl|JAATWM020000058.1_cds_KAF9870156.1_10984	Colletotrichum_liriopes_GCA_022179045.1_lcl|BPPX01000009.1_cds_GJC82347.1_5185, Colletotrichum_liriopes_GCA_022179045.1_lcl|BPPX01000009.1_cds_GJC82348.1_5186, Colletotrichum_liriopes_GCA_022179045.1_lcl|BPPX01000009.1_cds_GJC82349.1_5187	Colletotrichum_lupini_GCA_023278565.1_lcl|CP019471.1_cds_UQC74181.1_825	Colletotrichum_musicola_GCA_014235935.1_lcl|WIGM01000373.1_cds_KAF6827271.1_9069	Colletotrichum_nymphaeae_SA-01_GCA_001563115.1_lcl|JEMN01001547.1_cds_KXH33711.1_11685	Colletotrichum_orbiculare_MAFF_240422_GCA_000350065.2_lcl|AMCV02000007.1_cds_TDZ23049.1_3996	Colletotrichum_orchidophilum_GCA_001831195.1_lcl|MJBS01000028.1_cds_OHF00389.1_7069	Colletotrichum_plurivorum_GCA_014235945.1_lcl|WIGO01000085.1_cds_KAF6831104.1_6926	Colletotrichum_salicis_GCA_001563125.1_lcl|JFFI01000866.1_cds_KXH65569.1_4124	Colletotrichum_scovillei_GCA_011075155.1_lcl|JAAJBS010000009.1_cds_KAF4775709.1_9357				Colletotrichum_shisoi_GCA_006783085.1_lcl|PUHP01000008.1_cds_TQN75143.1_276	Colletotrichum_siamense_GCA_013201745.1_lcl|QPMT01000039.1_cds_KAF4852363.1_10504	Colletotrichum_siamense_GCA_013201755.1_lcl|QPMR01000088.1_cds_KAF4806722.1_14083	Colletotrichum_siamense_GCA_013201795.1_lcl|QPMS01000042.1_cds_KAF4838427.1_11493	Colletotrichum_siamense_GCA_013201865.1_lcl|QPMU01000022.1_cds_KAF4872875.1_7961	Colletotrichum_siamense_GCA_013390195.1_lcl|QPNA01000002.1_cds_KAF5511809.1_2738	Colletotrichum_sidae_GCA_004367935.1_lcl|QAPF01000119.1_cds_TEA16027.1_6424	Colletotrichum_simmondsii_GCA_001563135.1_lcl|JFBX01000241.1_cds_KXH44699.1_3918	Colletotrichum_sojae_GCA_014235955.1_lcl|WIGN01000002.1_cds_KAF6821273.1_279	Colletotrichum_spaethianum_GCA_022836535.1_lcl|BQXU01000029.1_cds_GKT49382.1_9563, Colletotrichum_spaethianum_GCA_022836535.1_lcl|BQXU01000029.1_cds_GKT49383.1_9564, Colletotrichum_spaethianum_GCA_022836535.1_lcl|BQXU01000029.1_cds_GKT49384.1_9565
[truncated: 59,881 more rows]
[truncated: 11 more columns]
